# Supplementary material for: ﻿New and interesting species of Penicillium (Eurotiomycetes, Aspergillaceae) in freshwater sediments from Spain
Source: MycoKeys. 2022 Feb 1;86:103–45. doi: 10.3897/mycokeys.86.73861 (PMC8825427; doi:10.3897/mycokeys.86.73861)
Supplement: XML Treatment for Penicillium ausonanum [file mycokeys.86.73861-treatment1.xml]

<!DOCTYPE tp:taxon-treatment
  PUBLIC "-//TaxonX//DTD Taxonomic Treatment Publishing DTD v0 20100105//EN" "tax-treatment-NSO.dtd">
<tp:taxon-treatment xmlns:tp="http://www.plazi.org/taxpub"><tp:treatment-meta><kwd-group><label>Taxon classification</label><kwd>
              <named-content content-type="kingdom">Fungi</named-content>
            </kwd><kwd>
              <named-content content-type="order">Eurotiales</named-content>
            </kwd><kwd>
              <named-content content-type="family">Aspergillaceae</named-content>
            </kwd></kwd-group><mixed-citation publication-type="journal"><person-group><name><surname>Torres-Garcia</surname><given-names>Daniel</given-names></name><name><surname>Gené</surname><given-names>Josepa</given-names></name><name><surname>García</surname><given-names>Dania</given-names></name></person-group><article-title>﻿New and interesting species of <italic><tp:taxon-name><tp:taxon-name-part taxon-name-part-type="genus" reg="Penicillium">Penicillium</tp:taxon-name-part></tp:taxon-name></italic> (<tp:taxon-name><tp:taxon-name-part taxon-name-part-type="class">Eurotiomycetes</tp:taxon-name-part></tp:taxon-name>, <tp:taxon-name><tp:taxon-name-part taxon-name-part-type="genus" reg="Aspergillaceae">Aspergillaceae</tp:taxon-name-part></tp:taxon-name>) in freshwater sediments from Spain</article-title><source>MycoKeys</source><day>01</day><month>02</month><year>2022</year><volume>86</volume><fpage>103</fpage><lpage>145</lpage><pub-id pub-id-type="doi">10.3897/mycokeys.86.73861</pub-id></mixed-citation></tp:treatment-meta><tp:nomenclature><label>﻿</label><tp:taxon-name>
            <tp:taxon-name-part taxon-name-part-type="genus" reg="Penicillium">Penicillium</tp:taxon-name-part>
            <tp:taxon-name-part taxon-name-part-type="species" reg="ausonanum">ausonanum</tp:taxon-name-part>
            <object-id xmlns:xlink="http://www.w3.org/1999/xlink" content-type="mycobank" xlink:type="simple">840556</object-id>
          </tp:taxon-name><tp:taxon-authority>Torres-Garcia, Gené and Dania García</tp:taxon-authority><tp:taxon-status xmlns:xlink="http://www.w3.org/1999/xlink" xlink:type="simple">sp. nov.</tp:taxon-status><xref ref-type="fig" rid="F9">Figure 9</xref></tp:nomenclature><tp:treatment-sec sec-type="etymology" id="SECID0EG5BI"><title>Etymology.</title><p>Referring to <italic><tp:taxon-name><tp:taxon-name-part taxon-name-part-type="genus" reg="Ausona">Ausona</tp:taxon-name-part></tp:taxon-name></italic> (Osona), the region of Catalonia where the fungus was collected.</p></tp:treatment-sec><tp:treatment-sec sec-type="material" id="SECID0ET5BI"><title>Type.</title><p>Spain, Catalonia, Osona, Guilleries-Savassona Natural Park, Malafogassa, Major Stream, from sediments, Nov. 2018, <italic>E. Carvalho</italic> &amp; <italic>J. Gené</italic> (<bold><italic>holotype</italic></bold><abbrev xmlns:xlink="http://www.w3.org/1999/xlink" xlink:title="Westerdijk Fungal Biodiversity Institute" id="ABBRID0EA6BI" xlink:type="simple">CBS</abbrev> H-24781, cultures ex-type <abbrev xmlns:xlink="http://www.w3.org/1999/xlink" xlink:title="Westerdijk Fungal Biodiversity Institute" id="ABBRID0EE6BI" xlink:type="simple">CBS</abbrev> 148237 = <named-content xmlns:xlink="http://www.w3.org/1999/xlink" content-type="dwc:institutional_code" xlink:type="simple">FMR</named-content> 16948).</p><fig id="F9" position="float" orientation="portrait"><object-id xmlns:xlink="http://www.w3.org/1999/xlink" content-type="doi" xlink:type="simple">10.3897/mycokeys.86.73861.figure9</object-id><label>Figure 9.</label><caption><p>Morphological characters of <italic><tp:taxon-name><tp:taxon-name-part taxon-name-part-type="genus" reg="Penicillium">Penicillium</tp:taxon-name-part><tp:taxon-name-part taxon-name-part-type="species" reg="ausonanum">ausonanum</tp:taxon-name-part></tp:taxon-name></italic> sp. nov. (ex-type <named-content xmlns:xlink="http://www.w3.org/1999/xlink" content-type="dwc:institutional_code" xlink:type="simple">FMR</named-content> 16948). <bold>A</bold> colonies from left to right (top row) <abbrev xmlns:xlink="http://www.w3.org/1999/xlink" xlink:title="Czapek Yeast Autolysate agar" id="ABBRID0EFACI" xlink:type="simple">CYA</abbrev>, <abbrev xmlns:xlink="http://www.w3.org/1999/xlink" xlink:title="Malt Extract Agar" id="ABBRID0EJACI" xlink:type="simple">MEA</abbrev>, <abbrev xmlns:xlink="http://www.w3.org/1999/xlink" xlink:title="Yeast Extract Sucrose agar" id="ABBRID0ENACI" xlink:type="simple">YES</abbrev>, and <abbrev xmlns:xlink="http://www.w3.org/1999/xlink" xlink:title="Oatmeal agar" id="ABBRID0ERACI" xlink:type="simple">OA</abbrev>; (bottom row) <abbrev xmlns:xlink="http://www.w3.org/1999/xlink" xlink:title="Czapek Yeast Autolysate agar" id="ABBRID0EVACI" xlink:type="simple">CYA</abbrev> reverse, <abbrev xmlns:xlink="http://www.w3.org/1999/xlink" xlink:title="Malt Extract Agar" id="ABBRID0EZACI" xlink:type="simple">MEA</abbrev> reverse, <abbrev xmlns:xlink="http://www.w3.org/1999/xlink" xlink:title="Dichloran 18% Glycerol agar" id="ABBRID0E4ACI" xlink:type="simple">DG18</abbrev>, and <abbrev xmlns:xlink="http://www.w3.org/1999/xlink" xlink:title="Creatine Sucrose agar" id="ABBRID0EBBCI" xlink:type="simple">CREA</abbrev><bold>B</bold> colony on <abbrev xmlns:xlink="http://www.w3.org/1999/xlink" xlink:title="Oatmeal agar" id="ABBRID0EHBCI" xlink:type="simple">OA</abbrev> under stereoscopic magnifying glass <bold>C–H</bold> conidiophores <bold>I</bold> conidia. Scale Bars: 25 μm (<bold>C</bold>), 10 μm (<bold>D–I</bold>).</p></caption><graphic xmlns:xlink="http://www.w3.org/1999/xlink" xlink:href="mycokeys-86-103-g009.jpg" position="float" orientation="portrait" xlink:type="simple" id="oo_640608.jpg"><uri content-type="original_file" xlink:type="simple">https://binary.pensoft.net/fig/640608</uri></graphic></fig></tp:treatment-sec><tp:treatment-sec sec-type="Subgeneric classification" id="SECID0EYBCI"><title>Subgeneric classification.</title><p>
            Subgenus<tp:taxon-name><tp:taxon-name-part taxon-name-part-type="genus" reg="Penicillium"/><tp:taxon-name-part taxon-name-part-type="subgenus" reg="Aspergilloides">Aspergilloides</tp:taxon-name-part></tp:taxon-name>, <tp:taxon-name><tp:taxon-name-part taxon-name-part-type="genus" reg="Penicillium"/><tp:taxon-name-part taxon-name-part-type="infraspecific-rank">section</tp:taxon-name-part><tp:taxon-name-part taxon-name-part-type="section" reg="Lanata-Divaricata">Lanata-Divaricata</tp:taxon-name-part></tp:taxon-name>, series <italic><tp:taxon-name><tp:taxon-name-part taxon-name-part-type="genus" reg="Penicillium"/><tp:taxon-name-part taxon-name-part-type="series" reg="Dalearum">Dalearum</tp:taxon-name-part></tp:taxon-name></italic>.</p></tp:treatment-sec><tp:treatment-sec sec-type="description" id="SECID0E4CCI"><title>Description.</title><p><bold><italic>Mycelium</italic></bold> superficial and immersed, composed of septate, smooth-walled, hyaline hyphae, 2–3 μm wide. <bold><italic>Conidiophores</italic></bold> monoverticillate and divaricate, minor proportion biverticillate; <bold><italic>stipes</italic></bold> smooth-walled, 20–120 × 2–2.5 μm; <bold><italic>metulae</italic></bold> slightly appressed to divergent, mostly 2, occasionally 3 per stipe, 10–18 × 2–3 μm, occasionally a solitary phialide borne on the same level as metulae; <bold><italic>phialides</italic></bold> 2–5 per stipe/metula, ampulliform to cylindrical, 9–12 × 2–3 μm; <bold><italic>conidia</italic></bold> smooth-walled, globose to subglobose, 2–3 × 2–3 μm.</p></tp:treatment-sec><tp:treatment-sec sec-type="description" id="SECID0EXDCI"><title>Culture characteristics (14 d at 25 °C).</title><p>Colonies on <abbrev xmlns:xlink="http://www.w3.org/1999/xlink" xlink:title="Czapek Yeast Autolysate agar" id="ABBRID0E4DCI" xlink:type="simple">CYA</abbrev>, 58–59 mm diam., slightly radially and concentrically sulcate, velvety to floccose, whitish (5A1), margins regular and slightly fimbriate, sporulation absent to sparse, when present conidial masses brownish gray (6C2); reverse grayish yellow (4B4); little production of exudates hyaline, soluble pigment absent. On <abbrev xmlns:xlink="http://www.w3.org/1999/xlink" xlink:title="Malt Extract Agar" id="ABBRID0EBECI" xlink:type="simple">MEA</abbrev>, 61–62 mm diam., slightly raised, floccose, white (3A1), margins fimbriate, sporulation absent to sparse, conidial masses brownish gray (5E3); reverse light yellow (4A4); exudate absent, soluble pigment absent. On <abbrev xmlns:xlink="http://www.w3.org/1999/xlink" xlink:title="Yeast Extract Sucrose agar" id="ABBRID0EFECI" xlink:type="simple">YES</abbrev>, 67–71 mm diam., slightly raised, radially sulcate, randomly furrowed as well, velvety to floccose, dull yellow (3B3) at center and white (3B1) towards periphery, margins slightly fimbriate, sporulation absent to sparse, conidial masses grayish to dull green (25C4–5C); reverse brownish yellow (5C8), exudates and soluble pigment absent. On <abbrev xmlns:xlink="http://www.w3.org/1999/xlink" xlink:title="Oatmeal agar" id="ABBRID0EJECI" xlink:type="simple">OA</abbrev>, 63–65 mm diam., slightly raised, white (3A1) with gray (3E1) to olive (3F3) areas, velvety, margins slightly fimbriate, sporulation abundant, conidial masses grayish to dull green (25C5–D5); reverse grayish-yellow (3B5); exudates and soluble pigment absent. On <abbrev xmlns:xlink="http://www.w3.org/1999/xlink" xlink:title="Dichloran 18% Glycerol agar" id="ABBRID0ENECI" xlink:type="simple">DG18</abbrev>, 10–12 mm diam., randomly furrowed at the center, radially sulcate towards periphery, velvety, yellowish gray (2B2), margins entire, sporulation absent to sparse, conidial masses grayish to dull green (25C4–5C); reverse grayish yellow (2C3); exudates and soluble pigment absent. On <abbrev xmlns:xlink="http://www.w3.org/1999/xlink" xlink:title="Creatine Sucrose agar" id="ABBRID0ERECI" xlink:type="simple">CREA</abbrev>, 61–63 mm diam., slightly raised, floccose, gray (4B1) at center to yellowish gray (4B2) and white (4A1) towards periphery, margins slightly fimbriate, sporulation abundant, conidial masses brownish gray (6C2); reverse vivid yellow (3A8); exudates absent, acid production strong.</p></tp:treatment-sec><tp:treatment-sec sec-type="Colony diameter on CYA after 7d (mm)" id="SECID0EVECI"><title>Colony diameter on CYA after 7d (mm).</title><p>5 °C 3–2, 15 °C 41–43, 20 °C 46–48, 30 °C 56–57, 35 °C 50–51, 37 °C 38–39, 40 °C no growth.</p></tp:treatment-sec><tp:treatment-sec sec-type="distribution" id="SECID0E1ECI"><title>Distribution.</title><p>Spain.</p></tp:treatment-sec><tp:treatment-sec sec-type="notes" id="SECID0E6ECI"><title>Notes.</title><p><italic><tp:taxon-name><tp:taxon-name-part taxon-name-part-type="genus" reg="Penicillium">Penicillium</tp:taxon-name-part><tp:taxon-name-part taxon-name-part-type="species" reg="ausonanum">ausonanum</tp:taxon-name-part></tp:taxon-name></italic> formed a phylogenetically supported group together with <italic><tp:taxon-name><tp:taxon-name-part taxon-name-part-type="genus" reg="Penicillium">P.</tp:taxon-name-part><tp:taxon-name-part taxon-name-part-type="species" reg="amphipolaria">amphipolaria</tp:taxon-name-part></tp:taxon-name></italic> and <italic><tp:taxon-name><tp:taxon-name-part taxon-name-part-type="genus" reg="Penicillium">P.</tp:taxon-name-part><tp:taxon-name-part taxon-name-part-type="species" reg="viridissimum">viridissimum</tp:taxon-name-part></tp:taxon-name></italic> in series <italic><tp:taxon-name><tp:taxon-name-part taxon-name-part-type="series" reg="Dalearum">Dalearum</tp:taxon-name-part></tp:taxon-name></italic> (Fig. <xref ref-type="fig" rid="F6">6</xref>). These are two species recently described, the former from soil in Antarctica and Canada, and the latter from acidic and forest soil from China (<xref ref-type="bibr" rid="B90">Visagie et al. 2016a</xref>, <xref ref-type="bibr" rid="B12">Diao et al. 2019</xref>). The new species can be morphologically differentiated from them by its equal proportion of monoverticillate and divaricate conidiophores, which are mostly with a complex branching pattern in <italic><tp:taxon-name><tp:taxon-name-part taxon-name-part-type="genus" reg="Penicillium">P.</tp:taxon-name-part><tp:taxon-name-part taxon-name-part-type="species" reg="amphipolaria">amphipolaria</tp:taxon-name-part></tp:taxon-name></italic> (biverticillate and divaricate) (<xref ref-type="bibr" rid="B90">Visagie et al. 2016a</xref>), and mono- to terverticillate in <italic><tp:taxon-name><tp:taxon-name-part taxon-name-part-type="genus" reg="Penicillium">P.</tp:taxon-name-part><tp:taxon-name-part taxon-name-part-type="species" reg="viridissimum">viridissimum</tp:taxon-name-part></tp:taxon-name></italic> (<xref ref-type="bibr" rid="B12">Diao et al. 2019</xref>). Both <italic><tp:taxon-name><tp:taxon-name-part taxon-name-part-type="genus" reg="Penicillium">P.</tp:taxon-name-part><tp:taxon-name-part taxon-name-part-type="species" reg="amphipolaria">amphipolaria</tp:taxon-name-part></tp:taxon-name></italic> (6.5–10 µm) and <italic><tp:taxon-name><tp:taxon-name-part taxon-name-part-type="genus" reg="Penicillium">P.</tp:taxon-name-part><tp:taxon-name-part taxon-name-part-type="species" reg="viridissimum">viridissimum</tp:taxon-name-part></tp:taxon-name></italic> (6.5–10 µm) have slightly shorter phialides than <italic><tp:taxon-name><tp:taxon-name-part taxon-name-part-type="genus" reg="Penicillium">P.</tp:taxon-name-part><tp:taxon-name-part taxon-name-part-type="species" reg="ausonanum">ausonanum</tp:taxon-name-part></tp:taxon-name></italic> (9–12 µm). Also, <italic><tp:taxon-name><tp:taxon-name-part taxon-name-part-type="genus" reg="Penicillium">P.</tp:taxon-name-part><tp:taxon-name-part taxon-name-part-type="species" reg="amphipolaria">amphipolaria</tp:taxon-name-part></tp:taxon-name></italic> (240–460 µm) and <italic><tp:taxon-name><tp:taxon-name-part taxon-name-part-type="genus" reg="Penicillium">P.</tp:taxon-name-part><tp:taxon-name-part taxon-name-part-type="species" reg="viridissimum">viridissimum</tp:taxon-name-part></tp:taxon-name></italic> (40–125 µm) have longer stipes (<xref ref-type="bibr" rid="B90">Visagie et al. 2016a</xref>, <xref ref-type="bibr" rid="B12">Diao et al. 2019</xref>) in comparison to those of <italic><tp:taxon-name><tp:taxon-name-part taxon-name-part-type="genus" reg="Penicillium">P.</tp:taxon-name-part><tp:taxon-name-part taxon-name-part-type="species" reg="ausonanum">ausonanum</tp:taxon-name-part></tp:taxon-name></italic> (20–120 µm). Furthermore, the three species also differed in acid production on <abbrev xmlns:xlink="http://www.w3.org/1999/xlink" xlink:title="Creatine Sucrose agar" id="ABBRID0EBKCI" xlink:type="simple">CREA</abbrev>, which is strong in <italic><tp:taxon-name><tp:taxon-name-part taxon-name-part-type="genus" reg="Penicillium">P.</tp:taxon-name-part><tp:taxon-name-part taxon-name-part-type="species" reg="ausonanum">ausonanum</tp:taxon-name-part></tp:taxon-name></italic>, moderate in <italic><tp:taxon-name><tp:taxon-name-part taxon-name-part-type="genus" reg="Penicillium">P.</tp:taxon-name-part><tp:taxon-name-part taxon-name-part-type="species" reg="amphipolaria">amphipolaria</tp:taxon-name-part></tp:taxon-name></italic> and absent in the neighboring species <italic><tp:taxon-name><tp:taxon-name-part taxon-name-part-type="genus" reg="Penicillium">P.</tp:taxon-name-part><tp:taxon-name-part taxon-name-part-type="species" reg="viridissimum">viridissimum</tp:taxon-name-part></tp:taxon-name></italic>.</p></tp:treatment-sec><tp:treatment-sec><!--Section generated to contain objects referenced in tp:taxon-treatment.--><fig id="F6" position="float" orientation="portrait"><object-id xmlns:xlink="http://www.w3.org/1999/xlink" content-type="doi" xlink:type="simple">10.3897/mycokeys.86.73861.figure6</object-id><label>Figure 6.</label><caption><p>Phylogenetic tree of <tp:taxon-name><tp:taxon-name-part taxon-name-part-type="genus" reg="Penicillium">Penicillium</tp:taxon-name-part><tp:taxon-name-part taxon-name-part-type="infraspecific-rank">section</tp:taxon-name-part><tp:taxon-name-part taxon-name-part-type="section" reg="Lanata-Divaricata">Lanata-Divaricata</tp:taxon-name-part></tp:taxon-name> based on <abbrev xmlns:xlink="http://www.w3.org/1999/xlink" xlink:title="Maximum Likelihood" id="ABBRID0E5LBI" xlink:type="simple">ML</abbrev> analysis obtained by RAxML inferred from the combined <italic>tub</italic>2, <italic>cmdA</italic>, <abbrev xmlns:xlink="http://www.w3.org/1999/xlink" xlink:title="internal transcribed spacer" id="ABBRID0EGMBI" xlink:type="simple">ITS</abbrev>, and <italic>rpb</italic>2 loci. Branch lengths are proportional to phylogenetic distance. Bootstrap support values/Bayesian posterior probability scores above 70%/0.95 are indicated on the nodes. Bold branches indicate <abbrev xmlns:xlink="http://www.w3.org/1999/xlink" xlink:title="bootstrap support" id="ABBRID0EMMBI" xlink:type="simple">bs</abbrev>/<abbrev xmlns:xlink="http://www.w3.org/1999/xlink" xlink:title="posterior probability" id="ABBRID0EQMBI" xlink:type="simple">pp</abbrev> values 100/1. The tree is rooted to <italic><tp:taxon-name><tp:taxon-name-part taxon-name-part-type="genus" reg="Penicillium">P.</tp:taxon-name-part><tp:taxon-name-part taxon-name-part-type="species" reg="restrictum">restrictum</tp:taxon-name-part></tp:taxon-name></italic><abbrev xmlns:xlink="http://www.w3.org/1999/xlink" xlink:title="Westerdijk Fungal Biodiversity Institute" id="ABBRID0E6MBI" xlink:type="simple">CBS</abbrev> 367.48 and <italic><tp:taxon-name><tp:taxon-name-part taxon-name-part-type="genus" reg="Penicillium">P.</tp:taxon-name-part><tp:taxon-name-part taxon-name-part-type="species" reg="corylophilum">corylophilum</tp:taxon-name-part></tp:taxon-name></italic><abbrev xmlns:xlink="http://www.w3.org/1999/xlink" xlink:title="Westerdijk Fungal Biodiversity Institute" id="ABBRID0EONBI" xlink:type="simple">CBS</abbrev> 312.48. The name in red is the new species described in this study. <sup>T</sup>= Ex-type strain.</p></caption><graphic xmlns:xlink="http://www.w3.org/1999/xlink" xlink:href="mycokeys-86-103-g006.jpg" position="float" orientation="portrait" xlink:type="simple" id="oo_640605.jpg"><uri content-type="original_file" xlink:type="simple">https://binary.pensoft.net/fig/640605</uri></graphic></fig></tp:treatment-sec><ref-list><ref id="B90"><mixed-citation xmlns:xlink="http://www.w3.org/1999/xlink" xlink:type="simple"><person-group><name name-style="western"><surname>Visagie</surname><given-names>CM</given-names></name><name name-style="western"><surname>Renaud</surname><given-names>JB</given-names></name><name name-style="western"><surname>Burgess</surname><given-names>KMN</given-names></name><name name-style="western"><surname>Malloch</surname><given-names>DW</given-names></name><name name-style="western"><surname>Clark</surname><given-names>D</given-names></name><name name-style="western"><surname>Ketch</surname><given-names>L</given-names></name><name name-style="western"><surname>Urb</surname><given-names>M</given-names></name><name name-style="western"><surname>Louis-Seize</surname><given-names>G</given-names></name><name name-style="western"><surname>Assabgui</surname><given-names>R</given-names></name><name name-style="western"><surname>Sumarah</surname><given-names>MW</given-names></name><name name-style="western"><surname>Seifert</surname><given-names>KA</given-names></name></person-group> (<year>2016a</year>) <article-title>Fifteen new species of <italic><tp:taxon-name><tp:taxon-name-part taxon-name-part-type="genus">Penicillium</tp:taxon-name-part></tp:taxon-name></italic>.</article-title><source>Persoonia</source><volume>36</volume>: <fpage>247</fpage>–<lpage>280</lpage>. <ext-link xlink:type="simple" ext-link-type="doi" xlink:href="10.3767/003158516X691627">https://doi.org/10.3767/003158516X691627</ext-link></mixed-citation></ref><ref id="B12"><mixed-citation xmlns:xlink="http://www.w3.org/1999/xlink" xlink:type="simple"><person-group><name name-style="western"><surname>Diao</surname><given-names>YZ</given-names></name><name name-style="western"><surname>Chen</surname><given-names>Q</given-names></name><name name-style="western"><surname>Jiang</surname><given-names>XZ</given-names></name><name name-style="western"><surname>Houbraken</surname><given-names>J</given-names></name><name name-style="western"><surname>Barbosa</surname><given-names>RN</given-names></name><name name-style="western"><surname>Cai</surname><given-names>L</given-names></name><name name-style="western"><surname>Wu</surname><given-names>WP</given-names></name></person-group> (<year>2019</year>) <article-title><tp:taxon-name><tp:taxon-name-part taxon-name-part-type="genus">Penicillium</tp:taxon-name-part><tp:taxon-name-part taxon-name-part-type="infraspecific-rank">section</tp:taxon-name-part><tp:taxon-name-part taxon-name-part-type="section">Lanata-Divaricata</tp:taxon-name-part></tp:taxon-name> from acidic soil.</article-title><source>Cladistics</source><volume>35</volume>: <fpage>514</fpage>–<lpage>549</lpage>. <ext-link xlink:type="simple" ext-link-type="doi" xlink:href="10.1111/cla.12365">https://doi.org/10.1111/cla.12365</ext-link></mixed-citation></ref></ref-list></tp:taxon-treatment>
