# Supplementary material for: ﻿New and interesting species of Penicillium (Eurotiomycetes, Aspergillaceae) in freshwater sediments from Spain
Source: MycoKeys. 2022 Feb 1;86:103–45. doi: 10.3897/mycokeys.86.73861 (PMC8825427; doi:10.3897/mycokeys.86.73861)
Supplement: XML Treatment for Penicillium guarroi [file mycokeys.86.73861-treatment2.xml]

<!DOCTYPE tp:taxon-treatment
  PUBLIC "-//TaxonX//DTD Taxonomic Treatment Publishing DTD v0 20100105//EN" "tax-treatment-NSO.dtd">
<tp:taxon-treatment xmlns:tp="http://www.plazi.org/taxpub"><tp:treatment-meta><kwd-group><label>Taxon classification</label><kwd>
              <named-content content-type="kingdom">Fungi</named-content>
            </kwd><kwd>
              <named-content content-type="order">Eurotiales</named-content>
            </kwd><kwd>
              <named-content content-type="family">Aspergillaceae</named-content>
            </kwd></kwd-group><mixed-citation publication-type="journal"><person-group><name><surname>Torres-Garcia</surname><given-names>Daniel</given-names></name><name><surname>Gené</surname><given-names>Josepa</given-names></name><name><surname>García</surname><given-names>Dania</given-names></name></person-group><article-title>﻿New and interesting species of <italic><tp:taxon-name><tp:taxon-name-part taxon-name-part-type="genus" reg="Penicillium">Penicillium</tp:taxon-name-part></tp:taxon-name></italic> (<tp:taxon-name><tp:taxon-name-part taxon-name-part-type="class">Eurotiomycetes</tp:taxon-name-part></tp:taxon-name>, <tp:taxon-name><tp:taxon-name-part taxon-name-part-type="genus" reg="Aspergillaceae">Aspergillaceae</tp:taxon-name-part></tp:taxon-name>) in freshwater sediments from Spain</article-title><source>MycoKeys</source><day>01</day><month>02</month><year>2022</year><volume>86</volume><fpage>103</fpage><lpage>145</lpage><pub-id pub-id-type="doi">10.3897/mycokeys.86.73861</pub-id></mixed-citation></tp:treatment-meta><tp:nomenclature><label>﻿</label><tp:taxon-name>
            <tp:taxon-name-part taxon-name-part-type="genus" reg="Penicillium">Penicillium</tp:taxon-name-part>
            <tp:taxon-name-part taxon-name-part-type="species" reg="guarroi">guarroi</tp:taxon-name-part>
            <object-id xmlns:xlink="http://www.w3.org/1999/xlink" content-type="mycobank" xlink:type="simple">840567</object-id>
          </tp:taxon-name><tp:taxon-authority>Torres-Garcia, Gené and Dania García</tp:taxon-authority><tp:taxon-status xmlns:xlink="http://www.w3.org/1999/xlink" xlink:type="simple">sp. nov.</tp:taxon-status><xref ref-type="fig" rid="F10">Figure 10</xref></tp:nomenclature><tp:treatment-sec sec-type="etymology" id="SECID0EUMCI"><title>Etymology.</title><p>Named in honor of Josep Guarro for his contributions to our knowledge of microfungi.</p></tp:treatment-sec><tp:treatment-sec sec-type="material" id="SECID0EZMCI"><title>Type.</title><p>Spain, Catalonia, Alt Camp, Alcover, Brugent River, sediments, Mar. 2019, <italic>D. Torres</italic> &amp; <italic>J. Gené</italic> (<bold><italic>holotype</italic></bold><abbrev xmlns:xlink="http://www.w3.org/1999/xlink" xlink:title="Westerdijk Fungal Biodiversity Institute" id="ABBRID0EGNCI" xlink:type="simple">CBS</abbrev> H-24782, cultures ex-type <abbrev xmlns:xlink="http://www.w3.org/1999/xlink" xlink:title="Westerdijk Fungal Biodiversity Institute" id="ABBRID0EKNCI" xlink:type="simple">CBS</abbrev> 148238 = <named-content xmlns:xlink="http://www.w3.org/1999/xlink" content-type="dwc:institutional_code" xlink:type="simple">FMR</named-content> 17747).</p><fig id="F10" position="float" orientation="portrait"><object-id xmlns:xlink="http://www.w3.org/1999/xlink" content-type="doi" xlink:type="simple">10.3897/mycokeys.86.73861.figure10</object-id><label>Figure 10.</label><caption><p>Morphological characters of <italic><tp:taxon-name><tp:taxon-name-part taxon-name-part-type="genus" reg="Penicillium">Penicillium</tp:taxon-name-part><tp:taxon-name-part taxon-name-part-type="species" reg="guarroi">guarroi</tp:taxon-name-part></tp:taxon-name></italic> sp. nov. (ex-type <named-content xmlns:xlink="http://www.w3.org/1999/xlink" content-type="dwc:institutional_code" xlink:type="simple">FMR</named-content> 17747). <bold>A</bold> colonies from left to right (top row) <abbrev xmlns:xlink="http://www.w3.org/1999/xlink" xlink:title="Czapek Yeast Autolysate agar" id="ABBRID0ELOCI" xlink:type="simple">CYA</abbrev>, <abbrev xmlns:xlink="http://www.w3.org/1999/xlink" xlink:title="Malt Extract Agar" id="ABBRID0EPOCI" xlink:type="simple">MEA</abbrev>, <abbrev xmlns:xlink="http://www.w3.org/1999/xlink" xlink:title="Yeast Extract Sucrose agar" id="ABBRID0ETOCI" xlink:type="simple">YES</abbrev>, and <abbrev xmlns:xlink="http://www.w3.org/1999/xlink" xlink:title="Oatmeal agar" id="ABBRID0EXOCI" xlink:type="simple">OA</abbrev>; (bottom row) <abbrev xmlns:xlink="http://www.w3.org/1999/xlink" xlink:title="Czapek Yeast Autolysate agar" id="ABBRID0E2OCI" xlink:type="simple">CYA</abbrev> reverse, <abbrev xmlns:xlink="http://www.w3.org/1999/xlink" xlink:title="Malt Extract Agar" id="ABBRID0E6OCI" xlink:type="simple">MEA</abbrev> reverse, <abbrev xmlns:xlink="http://www.w3.org/1999/xlink" xlink:title="Dichloran 18% Glycerol agar" id="ABBRID0EDPCI" xlink:type="simple">DG18</abbrev>, and <abbrev xmlns:xlink="http://www.w3.org/1999/xlink" xlink:title="Creatine Sucrose agar" id="ABBRID0EHPCI" xlink:type="simple">CREA</abbrev><bold>B–E</bold> conidiophores on <abbrev xmlns:xlink="http://www.w3.org/1999/xlink" xlink:title="Malt Extract Agar" id="ABBRID0ENPCI" xlink:type="simple">MEA</abbrev><bold>F</bold> conidia. Scale Bars: 25 μm (<bold>B</bold>), 10 μm (<bold>C–F</bold>).</p></caption><graphic xmlns:xlink="http://www.w3.org/1999/xlink" xlink:href="mycokeys-86-103-g010.jpg" position="float" orientation="portrait" xlink:type="simple" id="oo_640609.jpg"><uri content-type="original_file" xlink:type="simple">https://binary.pensoft.net/fig/640609</uri></graphic></fig></tp:treatment-sec><tp:treatment-sec sec-type="Subgeneric classification" id="SECID0E3PCI"><title>Subgeneric classification.</title><p>
            Subgenus <tp:taxon-name><tp:taxon-name-part taxon-name-part-type="genus" reg="Penicillium"/><tp:taxon-name-part taxon-name-part-type="subgenus" reg="Aspergilloides">Aspergilloides</tp:taxon-name-part></tp:taxon-name>, <tp:taxon-name><tp:taxon-name-part taxon-name-part-type="genus" reg="Penicillium"/><tp:taxon-name-part taxon-name-part-type="infraspecific-rank">section</tp:taxon-name-part><tp:taxon-name-part taxon-name-part-type="section" reg="Gracilenta">Gracilenta</tp:taxon-name-part></tp:taxon-name>, series <italic><tp:taxon-name><tp:taxon-name-part taxon-name-part-type="genus" reg="Penicillium"/><tp:taxon-name-part taxon-name-part-type="series" reg="Estinogena">Estinogena</tp:taxon-name-part></tp:taxon-name></italic>.</p></tp:treatment-sec><tp:treatment-sec sec-type="description" id="SECID0EBRCI"><title>Description.</title><p><bold><italic>Mycelium</italic></bold> superficial and immersed, composed of septate, smooth-walled, hyaline hyphae, 2.5–3.5 μm wide. <bold><italic>Conidiophores</italic></bold> predominantly symmetrically biverticillate, occasionally with subterminal branches; <bold><italic>stipes</italic></bold> smooth- to rough-walled, 88–215 × 3–4 μm; <bold><italic>metulae</italic></bold> appressed, 2–4 per stipe, vesiculate, 5–10 × 2–4.5 μm (vesicle up to 5.5 μm wide); <bold><italic>phialides</italic></bold> 3–6 per metula, ampulliform, 6–9 × 1.5–3 μm; <bold><italic>conidia</italic></bold> smooth-walled, globose, 2–2.5 × 2–2.5 μm.</p></tp:treatment-sec><tp:treatment-sec sec-type="description" id="SECID0E2RCI"><title>Culture characteristics (7 d at 25 °C).</title><p>Colonies on <abbrev xmlns:xlink="http://www.w3.org/1999/xlink" xlink:title="Czapek Yeast Autolysate agar" id="ABBRID0EBSCI" xlink:type="simple">CYA</abbrev>, 38–40 mm diam., slightly raised at center, radially sulcate, velvety, brownish gray (6C2) and white (1A1) towards periphery, margins fimbriate, sporulation moderate, conidial masses greenish gray (28C2); reverse dark brown (6F6) and light brown (6D6) at periphery, becoming entirely brown after 14 d; soluble pigment absent. On <abbrev xmlns:xlink="http://www.w3.org/1999/xlink" xlink:title="Malt Extract Agar" id="ABBRID0EFSCI" xlink:type="simple">MEA</abbrev>, 41–43 mm diam., slightly raised, granular, yellowish green (29B7) and white (1A1) towards periphery, margins slightly fimbriate, sporulation moderate, conidial masses grayish green (28D2); reverse yellowish brown (5E6) at center to grayish yellow at periphery; soluble pigment absent. On <abbrev xmlns:xlink="http://www.w3.org/1999/xlink" xlink:title="Yeast Extract Sucrose agar" id="ABBRID0EJSCI" xlink:type="simple">YES</abbrev>, 49–51 mm diam., raised at center, radially sulcate, velvety, brownish gray (5C2) and white (1A1) at periphery, margins entire, sporulation sparse, conidial masses greenish gray (28D2); reverse dark green (30F5) and yellowish brown (5D5) towards periphery; soluble pigment absent. On <abbrev xmlns:xlink="http://www.w3.org/1999/xlink" xlink:title="Oatmeal agar" id="ABBRID0ENSCI" xlink:type="simple">OA</abbrev>, 24–26 mm diam., elevated at center, velvety, white (1A1) at center and dull green (25E3) towards periphery, margins regular, sporulation moderate, conidial masses dull green (25D4); reverse brown (6E4) and yellowish gray (4B2) at periphery; soluble pigment absent. On <abbrev xmlns:xlink="http://www.w3.org/1999/xlink" xlink:title="Dichloran 18% Glycerol agar" id="ABBRID0ERSCI" xlink:type="simple">DG18</abbrev>, 22–25 mm diam., flattened, granular, grayish green (30C3) at center, and dull green (29D49) towards periphery, margins fimbriate, sporulation moderate, conidial masses greenish gray (27D2); reverse grayish green (30E5) and white (1A1) at periphery, soluble pigment absent. On <abbrev xmlns:xlink="http://www.w3.org/1999/xlink" xlink:title="Creatine Sucrose agar" id="ABBRID0EVSCI" xlink:type="simple">CREA</abbrev>, 22–25 mm diam., flattened, floccose, yellowish green (29B7) and white (1A1) at periphery, margins irregular, sporulation moderate, conidial masses grayish green (27B3–D3); reverse dark gray (1F1); soluble pigment absent, no acid production.</p></tp:treatment-sec><tp:treatment-sec sec-type="Colony diameter on CYA after 7d (mm)" id="SECID0EZSCI"><title>Colony diameter on CYA after 7d (mm).</title><p>5 °C no growth, 15 °C 17–19, 20 °C 26–28, 30 °C 34–36, 35 °C 4–5, 37 °C no growth, 40 °C no growth.</p></tp:treatment-sec><tp:treatment-sec sec-type="distribution" id="SECID0E5SCI"><title>Distribution.</title><p>Spain.</p></tp:treatment-sec><tp:treatment-sec sec-type="notes" id="SECID0EDTCI"><title>Notes.</title><p><italic><tp:taxon-name><tp:taxon-name-part taxon-name-part-type="genus" reg="Penicillium">Penicillium</tp:taxon-name-part><tp:taxon-name-part taxon-name-part-type="species" reg="guarroi">guarroi</tp:taxon-name-part></tp:taxon-name></italic> is the second species included in <tp:taxon-name><tp:taxon-name-part taxon-name-part-type="infraspecific-rank">section</tp:taxon-name-part><tp:taxon-name-part taxon-name-part-type="section" reg="Gracilenta">Gracilenta</tp:taxon-name-part></tp:taxon-name> series <italic><tp:taxon-name><tp:taxon-name-part taxon-name-part-type="series" reg="Estinogena">Estinogena</tp:taxon-name-part></tp:taxon-name></italic> (Fig. <xref ref-type="fig" rid="F7">7</xref>). This species shows morphological attributes of the series based on its type <italic><tp:taxon-name><tp:taxon-name-part taxon-name-part-type="genus" reg="Penicillium">P.</tp:taxon-name-part><tp:taxon-name-part taxon-name-part-type="species" reg="estinogenum">estinogenum</tp:taxon-name-part></tp:taxon-name></italic>, namely that both have symmetrically appressed biverticillate conidiophores with rough-walled stipes (<xref ref-type="bibr" rid="B39">Houbraken et al. 2020</xref>). However, <italic><tp:taxon-name><tp:taxon-name-part taxon-name-part-type="genus" reg="Penicillium">P.</tp:taxon-name-part><tp:taxon-name-part taxon-name-part-type="species" reg="guarroi">guarroi</tp:taxon-name-part></tp:taxon-name></italic> mainly differs from <italic><tp:taxon-name><tp:taxon-name-part taxon-name-part-type="genus" reg="Penicillium">P.</tp:taxon-name-part><tp:taxon-name-part taxon-name-part-type="species" reg="estinogenum">estinogenum</tp:taxon-name-part></tp:taxon-name></italic> by producing strictly smooth-walled globose conidia, which are ellipsoidal to ovate and with smooth to finely roughened walls in the latter (<xref ref-type="bibr" rid="B2">Abe 1956</xref>; <xref ref-type="bibr" rid="B39">Houbraken et al. 2020</xref>). In addition to their phylogenetic distance, other members of <tp:taxon-name><tp:taxon-name-part taxon-name-part-type="infraspecific-rank">section</tp:taxon-name-part><tp:taxon-name-part taxon-name-part-type="section" reg="Gracilenta">Gracilenta</tp:taxon-name-part></tp:taxon-name> (i.e., series <italic><tp:taxon-name><tp:taxon-name-part taxon-name-part-type="series" reg="Gracilenta">Gracilenta</tp:taxon-name-part></tp:taxon-name></italic> and <italic><tp:taxon-name><tp:taxon-name-part taxon-name-part-type="genus" reg="Macrosclerotiorum">Macrosclerotiorum</tp:taxon-name-part></tp:taxon-name></italic>) can be differentiated morphologically by the production of monoverticillate conidiophores and the lack of growth at 37 °C, with the exception of <italic><tp:taxon-name><tp:taxon-name-part taxon-name-part-type="genus" reg="Penicillium">P.</tp:taxon-name-part><tp:taxon-name-part taxon-name-part-type="species" reg="apimei">apimei</tp:taxon-name-part></tp:taxon-name></italic> and <italic><tp:taxon-name><tp:taxon-name-part taxon-name-part-type="genus" reg="Penicillium">P.</tp:taxon-name-part><tp:taxon-name-part taxon-name-part-type="species" reg="aquaticum">aquaticum</tp:taxon-name-part></tp:taxon-name></italic>, which are able to grow at this temperature (<xref ref-type="bibr" rid="B6">Barbosa et al. 2018</xref>; <xref ref-type="bibr" rid="B39">Houbraken et al. 2020</xref>). <italic><tp:taxon-name><tp:taxon-name-part taxon-name-part-type="genus" reg="Penicillium">Penicillium</tp:taxon-name-part><tp:taxon-name-part taxon-name-part-type="species" reg="guarroi">guarroi</tp:taxon-name-part></tp:taxon-name></italic> was unable to grow at 37 °C, but it shows a maximum temperature for growth at 35 °C (4–5 mm), like other members in the section (i.e., <italic><tp:taxon-name><tp:taxon-name-part taxon-name-part-type="genus" reg="Penicillium">P.</tp:taxon-name-part><tp:taxon-name-part taxon-name-part-type="species" reg="macrosclerotiorum">macrosclerotiorum</tp:taxon-name-part></tp:taxon-name></italic>, <italic><tp:taxon-name><tp:taxon-name-part taxon-name-part-type="genus" reg="Penicillium">P.</tp:taxon-name-part><tp:taxon-name-part taxon-name-part-type="species" reg="angustiporcatum">angustiporcatum</tp:taxon-name-part></tp:taxon-name></italic>, <italic><tp:taxon-name><tp:taxon-name-part taxon-name-part-type="genus" reg="Penicillium">P.</tp:taxon-name-part><tp:taxon-name-part taxon-name-part-type="species" reg="gracilentum">gracilentum</tp:taxon-name-part></tp:taxon-name></italic> and <italic><tp:taxon-name><tp:taxon-name-part taxon-name-part-type="genus" reg="Penicillium">P.</tp:taxon-name-part><tp:taxon-name-part taxon-name-part-type="species" reg="estinogenum">estinogenum</tp:taxon-name-part></tp:taxon-name></italic>).</p></tp:treatment-sec><tp:treatment-sec><!--Section generated to contain objects referenced in tp:taxon-treatment.--><fig id="F7" position="float" orientation="portrait"><object-id xmlns:xlink="http://www.w3.org/1999/xlink" content-type="doi" xlink:type="simple">10.3897/mycokeys.86.73861.figure7</object-id><label>Figure 7.</label><caption><p>Phylogenetic tree of <tp:taxon-name><tp:taxon-name-part taxon-name-part-type="genus" reg="Penicillium">Penicillium</tp:taxon-name-part><tp:taxon-name-part taxon-name-part-type="infraspecific-rank">section</tp:taxon-name-part><tp:taxon-name-part taxon-name-part-type="section" reg="Gracilenta">Gracilenta</tp:taxon-name-part></tp:taxon-name> based on <abbrev xmlns:xlink="http://www.w3.org/1999/xlink" xlink:title="Maximum Likelihood" id="ABBRID0ESSBI" xlink:type="simple">ML</abbrev> analysis obtained by RAxML inferred from the combined <italic>tub</italic>2, <italic>cmdA</italic>, <abbrev xmlns:xlink="http://www.w3.org/1999/xlink" xlink:title="internal transcribed spacer" id="ABBRID0E1SBI" xlink:type="simple">ITS</abbrev>, and <italic>rpb</italic>2 loci. Branch lengths are proportional to phylogenetic distance. Bootstrap support values/Bayesian posterior probability scores above 70%/0.95 are indicated on the nodes. Bold branches indicate <abbrev xmlns:xlink="http://www.w3.org/1999/xlink" xlink:title="bootstrap support" id="ABBRID0EATBI" xlink:type="simple">bs</abbrev>/<abbrev xmlns:xlink="http://www.w3.org/1999/xlink" xlink:title="posterior probability" id="ABBRID0EETBI" xlink:type="simple">pp</abbrev> values 100/1. The tree is rooted to <italic><tp:taxon-name><tp:taxon-name-part taxon-name-part-type="genus" reg="Penicillium">P.</tp:taxon-name-part><tp:taxon-name-part taxon-name-part-type="species" reg="abidjanum">abidjanum</tp:taxon-name-part></tp:taxon-name></italic><abbrev xmlns:xlink="http://www.w3.org/1999/xlink" xlink:title="Westerdijk Fungal Biodiversity Institute" id="ABBRID0ETTBI" xlink:type="simple">CBS</abbrev> 246.67. The name in red is the new species described in this study. <sup>T</sup> = Ex-type strain.</p></caption><graphic xmlns:xlink="http://www.w3.org/1999/xlink" xlink:href="mycokeys-86-103-g007.jpg" position="float" orientation="portrait" xlink:type="simple" id="oo_640606.jpg"><uri content-type="original_file" xlink:type="simple">https://binary.pensoft.net/fig/640606</uri></graphic></fig></tp:treatment-sec><ref-list><ref id="B39"><mixed-citation xmlns:xlink="http://www.w3.org/1999/xlink" xlink:type="simple"><person-group><name name-style="western"><surname>Houbraken</surname><given-names>J</given-names></name><name name-style="western"><surname>Kocsubé</surname><given-names>S</given-names></name><name name-style="western"><surname>Visagie</surname><given-names>CM</given-names></name><name name-style="western"><surname>Yilmaz</surname><given-names>N</given-names></name><name name-style="western"><surname>Wang</surname><given-names>XC</given-names></name><name name-style="western"><surname>Meijer</surname><given-names>M</given-names></name><name name-style="western"><surname>Kraak</surname><given-names>B</given-names></name><name name-style="western"><surname>Hubka</surname><given-names>V</given-names></name><name name-style="western"><surname>Bensch</surname><given-names>K</given-names></name><name name-style="western"><surname>Samson</surname><given-names>RA</given-names></name><name name-style="western"><surname>Frisvad</surname><given-names>JC</given-names></name></person-group> (<year>2020</year>) <article-title>Classification of <italic><tp:taxon-name><tp:taxon-name-part taxon-name-part-type="genus">Aspergillus</tp:taxon-name-part></tp:taxon-name></italic>, <italic><tp:taxon-name><tp:taxon-name-part taxon-name-part-type="genus">Penicillium</tp:taxon-name-part></tp:taxon-name></italic>, <italic><tp:taxon-name><tp:taxon-name-part taxon-name-part-type="genus">Talaromyces</tp:taxon-name-part></tp:taxon-name></italic> and related genera (<italic><tp:taxon-name><tp:taxon-name-part taxon-name-part-type="genus">Eurotiales</tp:taxon-name-part></tp:taxon-name></italic>): an overview of families, genera, subgenera, sections, series and species.</article-title><source>Studies in Mycology</source><volume>95</volume>: <fpage>5</fpage>–<lpage>169</lpage>. <ext-link xlink:type="simple" ext-link-type="doi" xlink:href="10.1016/j.simyco.2020.05.002">https://doi.org/10.1016/j.simyco.2020.05.002</ext-link></mixed-citation></ref><ref id="B2"><mixed-citation xmlns:xlink="http://www.w3.org/1999/xlink" xlink:type="simple"><person-group><name name-style="western"><surname>Abe</surname><given-names>S</given-names></name></person-group> (<year>1956</year>) <article-title>Studies on the classification of the Penicillia.</article-title><source>The Journal of General and Applied Microbiology</source><volume>2</volume>: <fpage>1</fpage>–<lpage>194</lpage>. <ext-link xlink:type="simple" ext-link-type="doi" xlink:href="10.2323/jgam.2.1">https://doi.org/10.2323/jgam.2.1</ext-link></mixed-citation></ref><ref id="B6"><mixed-citation xmlns:xlink="http://www.w3.org/1999/xlink" xlink:type="simple"><person-group><name name-style="western"><surname>Barbosa</surname><given-names>RN</given-names></name><name name-style="western"><surname>Bezerra</surname><given-names>JD</given-names></name><name name-style="western"><surname>Souza-Motta</surname><given-names>CM</given-names></name><name name-style="western"><surname>Frisvad</surname><given-names>JC</given-names></name><name name-style="western"><surname>Samson</surname><given-names>RA</given-names></name><name name-style="western"><surname>Oliveira</surname><given-names>NT</given-names></name><name name-style="western"><surname>Houbraken</surname><given-names>J</given-names></name></person-group> (<year>2018</year>) <article-title>New <italic><tp:taxon-name><tp:taxon-name-part taxon-name-part-type="genus">Penicillium</tp:taxon-name-part></tp:taxon-name></italic> and <italic><tp:taxon-name><tp:taxon-name-part taxon-name-part-type="genus">Talaromyces</tp:taxon-name-part></tp:taxon-name></italic> species from honey, pollen and nests of stingless bees.</article-title><source>Antonie van Leeuwenhoek</source><volume>111</volume>: <fpage>1883</fpage>–<lpage>1912</lpage>. <ext-link xlink:type="simple" ext-link-type="doi" xlink:href="10.1007/s10482-018-1081-1">https://doi.org/10.1007/s10482-018-1081-1</ext-link></mixed-citation></ref></ref-list></tp:taxon-treatment>
