# Supplementary material for: ﻿New and interesting species of Penicillium (Eurotiomycetes, Aspergillaceae) in freshwater sediments from Spain
Source: MycoKeys. 2022 Feb 1;86:103–45. doi: 10.3897/mycokeys.86.73861 (PMC8825427; doi:10.3897/mycokeys.86.73861)
Supplement: XML Treatment for Penicillium heteromorphum [file mycokeys.86.73861-treatment3.xml]

<!DOCTYPE tp:taxon-treatment
  PUBLIC "-//TaxonX//DTD Taxonomic Treatment Publishing DTD v0 20100105//EN" "tax-treatment-NSO.dtd">
<tp:taxon-treatment xmlns:tp="http://www.plazi.org/taxpub"><tp:treatment-meta><kwd-group><label>Taxon classification</label><kwd>
              <named-content content-type="kingdom">Fungi</named-content>
            </kwd><kwd>
              <named-content content-type="order">Eurotiales</named-content>
            </kwd><kwd>
              <named-content content-type="family">Aspergillaceae</named-content>
            </kwd></kwd-group><mixed-citation publication-type="journal"><person-group><name><surname>Torres-Garcia</surname><given-names>Daniel</given-names></name><name><surname>Gené</surname><given-names>Josepa</given-names></name><name><surname>García</surname><given-names>Dania</given-names></name></person-group><article-title>﻿New and interesting species of <italic><tp:taxon-name><tp:taxon-name-part taxon-name-part-type="genus" reg="Penicillium">Penicillium</tp:taxon-name-part></tp:taxon-name></italic> (<tp:taxon-name><tp:taxon-name-part taxon-name-part-type="class">Eurotiomycetes</tp:taxon-name-part></tp:taxon-name>, <tp:taxon-name><tp:taxon-name-part taxon-name-part-type="genus" reg="Aspergillaceae">Aspergillaceae</tp:taxon-name-part></tp:taxon-name>) in freshwater sediments from Spain</article-title><source>MycoKeys</source><day>01</day><month>02</month><year>2022</year><volume>86</volume><fpage>103</fpage><lpage>145</lpage><pub-id pub-id-type="doi">10.3897/mycokeys.86.73861</pub-id></mixed-citation></tp:treatment-meta><tp:nomenclature><label>﻿</label><tp:taxon-name>
            <tp:taxon-name-part taxon-name-part-type="genus" reg="Penicillium">Penicillium</tp:taxon-name-part>
            <tp:taxon-name-part taxon-name-part-type="species" reg="heteromorphum">heteromorphum</tp:taxon-name-part>
          </tp:taxon-name><tp:taxon-authority>H.Z. Kong and Z.T. Qi. Mycosystema 1:107. 1988.</tp:taxon-authority><xref ref-type="fig" rid="F11">Figure 11</xref></tp:nomenclature><tp:treatment-sec sec-type="Subgeneric classification" id="SECID0EK1CI"><title>Subgeneric classification.</title><p>
            Subgenus <tp:taxon-name><tp:taxon-name-part taxon-name-part-type="genus" reg="Penicillium"/><tp:taxon-name-part taxon-name-part-type="subgenus" reg="Aspergilloides">Aspergilloides</tp:taxon-name-part></tp:taxon-name>, <tp:taxon-name><tp:taxon-name-part taxon-name-part-type="genus" reg="Penicillium"/><tp:taxon-name-part taxon-name-part-type="infraspecific-rank">section</tp:taxon-name-part><tp:taxon-name-part taxon-name-part-type="section" reg="Exilicaulis">Exilicaulis</tp:taxon-name-part></tp:taxon-name>. series <italic><tp:taxon-name><tp:taxon-name-part taxon-name-part-type="genus" reg="Penicillium"/><tp:taxon-name-part taxon-name-part-type="series" reg="Restricta">Restricta</tp:taxon-name-part></tp:taxon-name></italic>.</p></tp:treatment-sec><tp:treatment-sec sec-type="description" id="SECID0EP2CI"><title>Description.</title><p><bold><italic>Mycelium</italic></bold> superficial and immersed, composed of septate, smooth-walled, hyaline hyphae, 1.5–3 μm wide. <bold><italic>Conidiophores</italic></bold> monoverticillate, occasionally irregularly branched; <bold><italic>stipes</italic></bold> smooth-walled, thin, 6–47.5 × 1.5–2 μm; <bold><italic>phialides</italic></bold> 2–3 per stipe, ampulliform, 3–7 × 1.5–2.5 μm; <bold><italic>conidia</italic></bold> roughened, globose to subglobose, 2.5–3 × 2.5–3 μm, occasionally conidia up to 5 μm were observed.</p><fig id="F11" position="float" orientation="portrait"><object-id xmlns:xlink="http://www.w3.org/1999/xlink" content-type="doi" xlink:type="simple">10.3897/mycokeys.86.73861.figure11</object-id><label>Figure 11.</label><caption><p>Morphological characters of <italic><tp:taxon-name><tp:taxon-name-part taxon-name-part-type="genus" reg="Penicillium">Penicillium</tp:taxon-name-part><tp:taxon-name-part taxon-name-part-type="species" reg="heteromorphum">heteromorphum</tp:taxon-name-part></tp:taxon-name></italic> (<named-content xmlns:xlink="http://www.w3.org/1999/xlink" content-type="dwc:institutional_code" xlink:type="simple">FMR</named-content> 18043). <bold>A</bold> colonies from left to right (top row) <abbrev xmlns:xlink="http://www.w3.org/1999/xlink" xlink:title="Czapek Yeast Autolysate agar" id="ABBRID0E63CI" xlink:type="simple">CYA</abbrev>, <abbrev xmlns:xlink="http://www.w3.org/1999/xlink" xlink:title="Malt Extract Agar" id="ABBRID0ED4CI" xlink:type="simple">MEA</abbrev>, <abbrev xmlns:xlink="http://www.w3.org/1999/xlink" xlink:title="Yeast Extract Sucrose agar" id="ABBRID0EH4CI" xlink:type="simple">YES</abbrev>, and <abbrev xmlns:xlink="http://www.w3.org/1999/xlink" xlink:title="Oatmeal agar" id="ABBRID0EL4CI" xlink:type="simple">OA</abbrev>; (bottom row) <abbrev xmlns:xlink="http://www.w3.org/1999/xlink" xlink:title="Czapek Yeast Autolysate agar" id="ABBRID0EP4CI" xlink:type="simple">CYA</abbrev> reverse, <abbrev xmlns:xlink="http://www.w3.org/1999/xlink" xlink:title="Malt Extract Agar" id="ABBRID0ET4CI" xlink:type="simple">MEA</abbrev> reverse, <abbrev xmlns:xlink="http://www.w3.org/1999/xlink" xlink:title="Dichloran 18% Glycerol agar" id="ABBRID0EX4CI" xlink:type="simple">DG18</abbrev>, and <abbrev xmlns:xlink="http://www.w3.org/1999/xlink" xlink:title="Creatine Sucrose agar" id="ABBRID0E24CI" xlink:type="simple">CREA</abbrev><bold>B, C, F</bold> conidiophores on <abbrev xmlns:xlink="http://www.w3.org/1999/xlink" xlink:title="Oatmeal agar" id="ABBRID0EB5CI" xlink:type="simple">OA</abbrev>. <bold>D, E</bold> conidiophores on Czapek’s Agar <bold>G–H</bold> conidia. Scale Bars: 25 μm (<bold>B</bold>), 10 μm (<bold>C–H</bold>).</p></caption><graphic xmlns:xlink="http://www.w3.org/1999/xlink" xlink:href="mycokeys-86-103-g011.jpg" position="float" orientation="portrait" xlink:type="simple" id="oo_640610.jpg"><uri content-type="original_file" xlink:type="simple">https://binary.pensoft.net/fig/640610</uri></graphic></fig></tp:treatment-sec><tp:treatment-sec sec-type="description" id="SECID0ES5CI"><title>Culture characteristics (7 d at 25 °C).</title><p>Colonies on <abbrev xmlns:xlink="http://www.w3.org/1999/xlink" xlink:title="Czapek Yeast Autolysate agar" id="ABBRID0EY5CI" xlink:type="simple">CYA</abbrev>, 19–20 mm diam., slightly raised at center, velvety, radially sulcate, yellowish gray (4B2) at center and white (1A1) at periphery, margins slightly undulate, sporulation absent; reverse pale yellow (4A3); soluble pigment absent. On <abbrev xmlns:xlink="http://www.w3.org/1999/xlink" xlink:title="Malt Extract Agar" id="ABBRID0E35CI" xlink:type="simple">MEA</abbrev>, 27–28 mm diam., slightly raised at center, velvety, white (1A1) at center, ash blond (3C3) towards periphery, margins entire, sporulation absent; reverse champagne colored (4A4) at center, pastel yellow (3A4) towards periphery; soluble pigment absent. On <abbrev xmlns:xlink="http://www.w3.org/1999/xlink" xlink:title="Yeast Extract Sucrose agar" id="ABBRID0EA6CI" xlink:type="simple">YES</abbrev>, 22–21 mm diam., slightly raised at center, velvety, radially sulcate, yellowish gray (4B2) and Sahara colored (6C5), margins entire, sporulation absent; reverse grayish orange (5B5) at center and champagne colored (4B4) towards periphery; soluble pigment absent. On <abbrev xmlns:xlink="http://www.w3.org/1999/xlink" xlink:title="Oatmeal agar" id="ABBRID0EE6CI" xlink:type="simple">OA</abbrev>, 23–24 mm diam., slightly elevated at center, floccose, greenish gray (28B2) at center and beige (4C3) towards periphery, margins fimbriate, sporulation abundant, conidial masses dull green (29E3); reverse beige (4C3); soluble pigment absent. On <abbrev xmlns:xlink="http://www.w3.org/1999/xlink" xlink:title="Dichloran 18% Glycerol agar" id="ABBRID0EI6CI" xlink:type="simple">DG18</abbrev>, 14–15 mm diam., slightly raised at center, velvety, yellowish white (1A2) at center and white (1A1) towards periphery, margins regular, sporulation absent; reverse wine yellow (3B3) at center and yellowish white (3A2) towards periphery; soluble pigment absent. On <abbrev xmlns:xlink="http://www.w3.org/1999/xlink" xlink:title="Creatine Sucrose agar" id="ABBRID0EM6CI" xlink:type="simple">CREA</abbrev> reaching 17–19 mm diam., slightly raised at center, floccose, white (1A1) at center and lemon yellow (3B8) towards periphery, margins fimbriate, sporulation absent; reverse lemon yellow (3B8); soluble pigment absent and acid production moderate. Colonies on Czapek’s agar reaching 13–14 mm diam., flattened, floccose, white (1A1) at center to ash gray (1B2) towards periphery, margins entire, sporulation abundant, conidial masses dull green (29D3); reverse ash gray (1B2); soluble pigment absent.</p></tp:treatment-sec><tp:treatment-sec sec-type="Colony diameter on CYA after 7d (mm)" id="SECID0EQ6CI"><title>Colony diameter on CYA after 7d (mm).</title><p>5 °C no growth, 15 °C 9–11, 20 °C 12–13, 30 °C 23–24, 35 °C 16–19, 37 °C 4–7, 40 °C no growth.</p></tp:treatment-sec><tp:treatment-sec sec-type="Specimen examined" id="SECID0EV6CI"><title>Specimen examined.</title><p>Spain, Catalonia, Berguedà, Gósol, from stream sediments, Nov. 2019, <italic>J. Gené</italic> (<abbrev xmlns:xlink="http://www.w3.org/1999/xlink" xlink:title="Westerdijk Fungal Biodiversity Institute" id="ABBRID0E46CI" xlink:type="simple">CBS</abbrev> 148239, <named-content xmlns:xlink="http://www.w3.org/1999/xlink" content-type="dwc:institutional_code" xlink:type="simple">FMR</named-content> 18043).</p></tp:treatment-sec><tp:treatment-sec sec-type="distribution" id="SECID0EFADI"><title>Distribution.</title><p>China and Spain.</p></tp:treatment-sec><tp:treatment-sec sec-type="notes" id="SECID0EKADI"><title>Notes.</title><p><italic><tp:taxon-name><tp:taxon-name-part taxon-name-part-type="genus" reg="Penicillium">Penicillium</tp:taxon-name-part><tp:taxon-name-part taxon-name-part-type="species" reg="heteromorphum">heteromorphum</tp:taxon-name-part></tp:taxon-name></italic> was first described from a soil sample collected in Shennongjia, China. <named-content xmlns:xlink="http://www.w3.org/1999/xlink" content-type="dwc:institutional_code" xlink:type="simple">FMR</named-content> 18043 is thus the second isolate of this species. The protologue of <italic><tp:taxon-name><tp:taxon-name-part taxon-name-part-type="genus" reg="Penicillium">P.</tp:taxon-name-part><tp:taxon-name-part taxon-name-part-type="species" reg="heteromorphum">heteromorphum</tp:taxon-name-part></tp:taxon-name></italic>, which was based on <abbrev xmlns:xlink="http://www.w3.org/1999/xlink" xlink:title="Czapek Yeast Autolysate agar" id="ABBRID0EKBDI" xlink:type="simple">CYA</abbrev> and Czapek’s agar, noted that it does not grow at 37 °C, has strictly monoverticillate conidiophores with stipes up to 60 μm long, and produce conidia that are globose to subglobose, smooth or nearly, which show two well-differentiated measures on Czapek’s agar (ones of 2–2.5 (–3) μm diam, and the largest of 4–10 μm) (<xref ref-type="bibr" rid="B46">Kong and Qi 1988</xref>). By contrast, despite the high sequence similarity to the ex-type strain, our isolate differs phenotypically in its ability to grow at 37 °C, and in the production of shorter conidiophores and rough-walled conidia in all media studied; some larger conidia (up to 5 μm diam.) were only observed on Czapek’s agar. Nevertheless, features we observed in the sediment isolate <italic><tp:taxon-name><tp:taxon-name-part taxon-name-part-type="genus" reg="Penicillium">P.</tp:taxon-name-part><tp:taxon-name-part taxon-name-part-type="species" reg="heteromorphum">heteromorphum</tp:taxon-name-part></tp:taxon-name></italic> match those of the species of series <italic><tp:taxon-name><tp:taxon-name-part taxon-name-part-type="series" reg="Restricta">Restricta</tp:taxon-name-part></tp:taxon-name></italic>, which briefly consisted in growing restricted to moderately fast, producing generally short monoverticillate conidiophores with smooth stipes, globose to subglobose or (broadly) ellipsoidal, smooth or roughened conidia and they commonly grow at 37 °C (<xref ref-type="bibr" rid="B39">Houbraken et al. 2020</xref>). Based on the production of two types of conidia, <xref ref-type="bibr" rid="B46">Kong and Qi (1988)</xref> compared <italic><tp:taxon-name><tp:taxon-name-part taxon-name-part-type="genus" reg="Penicillium">P.</tp:taxon-name-part><tp:taxon-name-part taxon-name-part-type="species" reg="heteromorphum">heteromorphum</tp:taxon-name-part></tp:taxon-name></italic> with <italic><tp:taxon-name><tp:taxon-name-part taxon-name-part-type="genus" reg="Penicillium">P.</tp:taxon-name-part><tp:taxon-name-part taxon-name-part-type="species" reg="dimorphosporum">dimorphosporum</tp:taxon-name-part></tp:taxon-name></italic>. However, although both species belongs in <tp:taxon-name><tp:taxon-name-part taxon-name-part-type="infraspecific-rank">section</tp:taxon-name-part><tp:taxon-name-part taxon-name-part-type="section" reg="Exilicaulis">Exilicaulis</tp:taxon-name-part></tp:taxon-name>, the current taxonomy of the genus places <italic><tp:taxon-name><tp:taxon-name-part taxon-name-part-type="genus" reg="Penicillium">P.</tp:taxon-name-part><tp:taxon-name-part taxon-name-part-type="species" reg="dimorphosporum">dimorphosporum</tp:taxon-name-part></tp:taxon-name></italic> in the genetically distant series <italic><tp:taxon-name><tp:taxon-name-part taxon-name-part-type="series" reg="Erubescentia">Erubescentia</tp:taxon-name-part></tp:taxon-name></italic> (Visage et al. 2016b, <xref ref-type="bibr" rid="B39">Houbraken et al. 2020</xref>).</p></tp:treatment-sec><ref-list><ref id="B46"><mixed-citation xmlns:xlink="http://www.w3.org/1999/xlink" xlink:type="simple"><person-group><name name-style="western"><surname>Kong</surname><given-names>HZ</given-names></name><name name-style="western"><surname>Qi</surname><given-names>ZT</given-names></name></person-group> (<year>1988</year>) Three new species of <italic><tp:taxon-name><tp:taxon-name-part taxon-name-part-type="genus">Penicillium</tp:taxon-name-part></tp:taxon-name></italic>. Mycosystema 1: 107 114.</mixed-citation></ref><ref id="B39"><mixed-citation xmlns:xlink="http://www.w3.org/1999/xlink" xlink:type="simple"><person-group><name name-style="western"><surname>Houbraken</surname><given-names>J</given-names></name><name name-style="western"><surname>Kocsubé</surname><given-names>S</given-names></name><name name-style="western"><surname>Visagie</surname><given-names>CM</given-names></name><name name-style="western"><surname>Yilmaz</surname><given-names>N</given-names></name><name name-style="western"><surname>Wang</surname><given-names>XC</given-names></name><name name-style="western"><surname>Meijer</surname><given-names>M</given-names></name><name name-style="western"><surname>Kraak</surname><given-names>B</given-names></name><name name-style="western"><surname>Hubka</surname><given-names>V</given-names></name><name name-style="western"><surname>Bensch</surname><given-names>K</given-names></name><name name-style="western"><surname>Samson</surname><given-names>RA</given-names></name><name name-style="western"><surname>Frisvad</surname><given-names>JC</given-names></name></person-group> (<year>2020</year>) <article-title>Classification of <italic><tp:taxon-name><tp:taxon-name-part taxon-name-part-type="genus">Aspergillus</tp:taxon-name-part></tp:taxon-name></italic>, <italic><tp:taxon-name><tp:taxon-name-part taxon-name-part-type="genus">Penicillium</tp:taxon-name-part></tp:taxon-name></italic>, <italic><tp:taxon-name><tp:taxon-name-part taxon-name-part-type="genus">Talaromyces</tp:taxon-name-part></tp:taxon-name></italic> and related genera (<italic><tp:taxon-name><tp:taxon-name-part taxon-name-part-type="genus">Eurotiales</tp:taxon-name-part></tp:taxon-name></italic>): an overview of families, genera, subgenera, sections, series and species.</article-title><source>Studies in Mycology</source><volume>95</volume>: <fpage>5</fpage>–<lpage>169</lpage>. <ext-link xlink:type="simple" ext-link-type="doi" xlink:href="10.1016/j.simyco.2020.05.002">https://doi.org/10.1016/j.simyco.2020.05.002</ext-link></mixed-citation></ref></ref-list></tp:taxon-treatment>
