# Supplementary material for: ﻿New and interesting species of Penicillium (Eurotiomycetes, Aspergillaceae) in freshwater sediments from Spain
Source: MycoKeys. 2022 Feb 1;86:103–45. doi: 10.3897/mycokeys.86.73861 (PMC8825427; doi:10.3897/mycokeys.86.73861)
Supplement: XML Treatment for Penicillium irregulare [file mycokeys.86.73861-treatment4.xml]

<!DOCTYPE tp:taxon-treatment
  PUBLIC "-//TaxonX//DTD Taxonomic Treatment Publishing DTD v0 20100105//EN" "tax-treatment-NSO.dtd">
<tp:taxon-treatment xmlns:tp="http://www.plazi.org/taxpub"><tp:treatment-meta><kwd-group><label>Taxon classification</label><kwd>
              <named-content content-type="kingdom">Fungi</named-content>
            </kwd><kwd>
              <named-content content-type="order">Eurotiales</named-content>
            </kwd><kwd>
              <named-content content-type="family">Aspergillaceae</named-content>
            </kwd></kwd-group><mixed-citation publication-type="journal"><person-group><name><surname>Torres-Garcia</surname><given-names>Daniel</given-names></name><name><surname>Gené</surname><given-names>Josepa</given-names></name><name><surname>García</surname><given-names>Dania</given-names></name></person-group><article-title>﻿New and interesting species of <italic><tp:taxon-name><tp:taxon-name-part taxon-name-part-type="genus" reg="Penicillium">Penicillium</tp:taxon-name-part></tp:taxon-name></italic> (<tp:taxon-name><tp:taxon-name-part taxon-name-part-type="class">Eurotiomycetes</tp:taxon-name-part></tp:taxon-name>, <tp:taxon-name><tp:taxon-name-part taxon-name-part-type="genus" reg="Aspergillaceae">Aspergillaceae</tp:taxon-name-part></tp:taxon-name>) in freshwater sediments from Spain</article-title><source>MycoKeys</source><day>01</day><month>02</month><year>2022</year><volume>86</volume><fpage>103</fpage><lpage>145</lpage><pub-id pub-id-type="doi">10.3897/mycokeys.86.73861</pub-id></mixed-citation></tp:treatment-meta><tp:nomenclature><label>﻿</label><tp:taxon-name>
            <tp:taxon-name-part taxon-name-part-type="genus" reg="Penicillium">Penicillium</tp:taxon-name-part>
            <tp:taxon-name-part taxon-name-part-type="species" reg="irregulare">irregulare</tp:taxon-name-part>
            <object-id xmlns:xlink="http://www.w3.org/1999/xlink" content-type="mycobank" xlink:type="simple">840558</object-id>
          </tp:taxon-name><tp:taxon-authority>Torres-Garcia, Gené and Dania García</tp:taxon-authority><tp:taxon-status xmlns:xlink="http://www.w3.org/1999/xlink" xlink:type="simple">sp. nov.</tp:taxon-status><xref ref-type="fig" rid="F12">Figure 12</xref></tp:nomenclature><tp:treatment-sec sec-type="etymology" id="SECID0EPFDI"><title>Etymology.</title><p>Referring to the variable branching pattern of the conidiophores of the species.</p></tp:treatment-sec><tp:treatment-sec sec-type="material" id="SECID0EUFDI"><title>Type.</title><p>Spain, Comunidad de Madrid, Miraflores de la Sierra, Miraflores River, from sediments, Jun. 2019, <italic>J.F. Cano</italic> (<bold><italic>holotype</italic></bold><abbrev xmlns:xlink="http://www.w3.org/1999/xlink" xlink:title="Westerdijk Fungal Biodiversity Institute" id="ABBRID0E6FDI" xlink:type="simple">CBS</abbrev> H-24783, cultures ex-type <abbrev xmlns:xlink="http://www.w3.org/1999/xlink" xlink:title="Westerdijk Fungal Biodiversity Institute" id="ABBRID0EDGDI" xlink:type="simple">CBS</abbrev> 148240 = <named-content xmlns:xlink="http://www.w3.org/1999/xlink" content-type="dwc:institutional_code" xlink:type="simple">FMR</named-content> 17859).</p><fig id="F12" position="float" orientation="portrait"><object-id xmlns:xlink="http://www.w3.org/1999/xlink" content-type="doi" xlink:type="simple">10.3897/mycokeys.86.73861.figure12</object-id><label>Figure 12.</label><caption><p>Morphological characters of <italic><tp:taxon-name><tp:taxon-name-part taxon-name-part-type="genus" reg="Penicillium">Penicillium</tp:taxon-name-part><tp:taxon-name-part taxon-name-part-type="species" reg="irregulare">irregulare</tp:taxon-name-part></tp:taxon-name></italic> sp. nov. (ex-type <named-content xmlns:xlink="http://www.w3.org/1999/xlink" content-type="dwc:institutional_code" xlink:type="simple">FMR</named-content> 17859). <bold>A</bold> colonies from left to right (top row) <abbrev xmlns:xlink="http://www.w3.org/1999/xlink" xlink:title="Czapek Yeast Autolysate agar" id="ABBRID0EEHDI" xlink:type="simple">CYA</abbrev>, <abbrev xmlns:xlink="http://www.w3.org/1999/xlink" xlink:title="Malt Extract Agar" id="ABBRID0EIHDI" xlink:type="simple">MEA</abbrev>, <abbrev xmlns:xlink="http://www.w3.org/1999/xlink" xlink:title="Yeast Extract Sucrose agar" id="ABBRID0EMHDI" xlink:type="simple">YES</abbrev>, and <abbrev xmlns:xlink="http://www.w3.org/1999/xlink" xlink:title="Oatmeal agar" id="ABBRID0EQHDI" xlink:type="simple">OA</abbrev>; (bottom row) <abbrev xmlns:xlink="http://www.w3.org/1999/xlink" xlink:title="Czapek Yeast Autolysate agar" id="ABBRID0EUHDI" xlink:type="simple">CYA</abbrev> reverse, <abbrev xmlns:xlink="http://www.w3.org/1999/xlink" xlink:title="Malt Extract Agar" id="ABBRID0EYHDI" xlink:type="simple">MEA</abbrev> reverse, <abbrev xmlns:xlink="http://www.w3.org/1999/xlink" xlink:title="Dichloran 18% Glycerol agar" id="ABBRID0E3HDI" xlink:type="simple">DG18</abbrev>, and <abbrev xmlns:xlink="http://www.w3.org/1999/xlink" xlink:title="Creatine Sucrose agar" id="ABBRID0EAIDI" xlink:type="simple">CREA</abbrev><bold>B–G</bold> conidiophores on <abbrev xmlns:xlink="http://www.w3.org/1999/xlink" xlink:title="Malt Extract Agar" id="ABBRID0EGIDI" xlink:type="simple">MEA</abbrev><bold>H</bold> conidia. Scale Bars: 10 μm (<bold>B–H</bold>).</p></caption><graphic xmlns:xlink="http://www.w3.org/1999/xlink" xlink:href="mycokeys-86-103-g012.jpg" position="float" orientation="portrait" xlink:type="simple" id="oo_640611.jpg"><uri content-type="original_file" xlink:type="simple">https://binary.pensoft.net/fig/640611</uri></graphic></fig></tp:treatment-sec><tp:treatment-sec sec-type="Subgeneric classification" id="SECID0ETIDI"><title>Subgeneric classification.</title><p>
            Subgenus <tp:taxon-name><tp:taxon-name-part taxon-name-part-type="genus" reg="Penicillium"/><tp:taxon-name-part taxon-name-part-type="subgenus" reg="Penicillium">Penicillium</tp:taxon-name-part></tp:taxon-name>, <tp:taxon-name><tp:taxon-name-part taxon-name-part-type="genus" reg="Penicillium"/><tp:taxon-name-part taxon-name-part-type="infraspecific-rank">section</tp:taxon-name-part><tp:taxon-name-part taxon-name-part-type="section" reg="Canescentia">Canescentia</tp:taxon-name-part></tp:taxon-name>, series <italic><tp:taxon-name><tp:taxon-name-part taxon-name-part-type="genus" reg="Penicillium"/><tp:taxon-name-part taxon-name-part-type="series" reg="Canescentia">Canescentia</tp:taxon-name-part></tp:taxon-name></italic>.</p></tp:treatment-sec><tp:treatment-sec sec-type="description" id="SECID0EYJDI"><title>Description.</title><p><bold><italic>Mycelium</italic></bold> superficial and immersed, composed of septate, smooth-walled, hyaline hyphae, 2–3.5 μm wide. <bold><italic>Conidiophores</italic></bold> biverticillate, in minor proportion monoverticillate, terverticillate or divaricate; <bold><italic>stipes</italic></bold> smooth-walled, 13–152 × 1.5–2 μm; <bold><italic>metulae</italic></bold> divergent, 2–3 per stipe/branch, unequal in length, vesiculate, 7–10 × 1.5–2.5 μm (vesicle up to 4 μm wide), occasionally a solitary phialide borne on same level as metulae; <bold><italic>phialides</italic></bold> 5–8 per metula, ampulliform, 6–7.5 × 1.5–2.5 μm; <bold><italic>conidia</italic></bold> smooth- to finely rough-walled, globose to subglobose, somewhat ellipsoidal, 1.5–3 × 1.5–2 μm.</p></tp:treatment-sec><tp:treatment-sec sec-type="description" id="SECID0ESKDI"><title>Culture characteristics (7 d at 25 °C).</title><p>Colonies on <abbrev xmlns:xlink="http://www.w3.org/1999/xlink" xlink:title="Czapek Yeast Autolysate agar" id="ABBRID0EYKDI" xlink:type="simple">CYA</abbrev>, 36–38 mm diam, slightly elevated, radially sulcate, velvety, grayish orange (6B3) at center and white (1A1) towards periphery, margins entire, sporulation abundant, conidial masses grayish green (25B3); reverse brownish yellow (5C8) at center and vivid yellow towards periphery (3A8); exudate and soluble pigment absent. On <abbrev xmlns:xlink="http://www.w3.org/1999/xlink" xlink:title="Malt Extract Agar" id="ABBRID0E3KDI" xlink:type="simple">MEA</abbrev>, 33–34 mm diam, elevated, floccose, light yellow (4A4) at center and white (1A1) towards periphery, margins fimbriate, sporulation abundant, conidial masses grayish green (25C3); reverse yellowish orange (4A7); exudate and soluble pigment absent. On <abbrev xmlns:xlink="http://www.w3.org/1999/xlink" xlink:title="Yeast Extract Sucrose agar" id="ABBRID0EALDI" xlink:type="simple">YES</abbrev>, 43–44 mm diam, raised, concentrically sulcate and pale yellow (4A3) at center, radially sulcate and white (1A1) towards periphery, velvety, margins entire, sporulation absent to sparse, conidial masses grayish green (25D2); reverse brownish yellow (5C8) and white (1A1) at periphery; exudate and soluble pigment absent. On <abbrev xmlns:xlink="http://www.w3.org/1999/xlink" xlink:title="Oatmeal agar" id="ABBRID0EELDI" xlink:type="simple">OA</abbrev>, 25–27 mm, slightly elevated at center, cottony and fasciculate, dull green (25E4) at center, gray (1D1) and white (1A1) towards periphery, margins entire, sporulation abundant, conidial masses dull green (30E3); reverse yellowish brown (5F4), golden brown (5D7) towards periphery; soluble pigment absent. On <abbrev xmlns:xlink="http://www.w3.org/1999/xlink" xlink:title="Dichloran 18% Glycerol agar" id="ABBRID0EILDI" xlink:type="simple">DG18</abbrev>, 14–15 mm, elevated, velvety, white (1A1) with grayish turquoise (24E4) areas, margins slightly fimbriate, sporulation abundant, conidial masses grayish turquoise (24B3–C5); reverse yellowish green (30B8) at center to pale green (30A3) and white (1A1) at periphery; soluble pigment absent. On <abbrev xmlns:xlink="http://www.w3.org/1999/xlink" xlink:title="Creatine Sucrose agar" id="ABBRID0EMLDI" xlink:type="simple">CREA</abbrev>, 12–13 mm, flat, floccose, yellowish green (29B7), margins regular, sporulation sparse, conidial masses grayish green (27B3–C3); reverse dark gray (1F1); soluble pigment and acid production absent.</p></tp:treatment-sec><tp:treatment-sec sec-type="Colony diameter on CYA after 7d (mm)" id="SECID0EQLDI"><title>Colony diameter on CYA after 7d (mm).</title><p>5 °C no growth, 15 °C 19–20, 20 °C 25–27, 30 °C 31–33, 35 °C 11–12, 37 °C 5–10, 40 °C no growth.</p></tp:treatment-sec><tp:treatment-sec sec-type="distribution" id="SECID0EVLDI"><title>Distribution.</title><p>Spain.</p></tp:treatment-sec><tp:treatment-sec sec-type="notes" id="SECID0E1LDI"><title>Notes.</title><p><italic><tp:taxon-name><tp:taxon-name-part taxon-name-part-type="genus" reg="Penicillium">Penicillium</tp:taxon-name-part><tp:taxon-name-part taxon-name-part-type="species" reg="irregulare">irregulare</tp:taxon-name-part></tp:taxon-name></italic> is related to <italic><tp:taxon-name><tp:taxon-name-part taxon-name-part-type="genus" reg="Penicillium">P.</tp:taxon-name-part><tp:taxon-name-part taxon-name-part-type="species" reg="arizonense">arizonense</tp:taxon-name-part></tp:taxon-name></italic>, <italic><tp:taxon-name><tp:taxon-name-part taxon-name-part-type="genus" reg="Penicillium">P.</tp:taxon-name-part><tp:taxon-name-part taxon-name-part-type="species" reg="yarmokense">yarmokense</tp:taxon-name-part></tp:taxon-name></italic> and <italic><tp:taxon-name><tp:taxon-name-part taxon-name-part-type="genus" reg="Penicillium">P.</tp:taxon-name-part><tp:taxon-name-part taxon-name-part-type="species" reg="canescens">canescens</tp:taxon-name-part></tp:taxon-name></italic>, all belonging to series <italic><tp:taxon-name><tp:taxon-name-part taxon-name-part-type="series" reg="Canescentia">Canescentia</tp:taxon-name-part></tp:taxon-name></italic> (Fig. <xref ref-type="fig" rid="F4">4</xref>). Species of this series are characterized by the production of biverticillate conidiophores, that occasionally produce additional branching stages (divaricate), with smooth- or rough-walled stipes (<xref ref-type="bibr" rid="B39">Houbraken et al. 2020</xref>; Visage et al. 2021). <italic><tp:taxon-name><tp:taxon-name-part taxon-name-part-type="genus" reg="Penicillium">Penicillium</tp:taxon-name-part><tp:taxon-name-part taxon-name-part-type="species" reg="irregulare">irregulare</tp:taxon-name-part></tp:taxon-name></italic> can be differentiated from its closest relative <italic><tp:taxon-name><tp:taxon-name-part taxon-name-part-type="genus" reg="Penicillium">P.</tp:taxon-name-part><tp:taxon-name-part taxon-name-part-type="species" reg="arizonense">arizonense</tp:taxon-name-part></tp:taxon-name></italic> by the production of shorter stipes (13–152 μm vs 50–400 μm) and metulae (7–10 μm vs. 8–16 μm), and colony reverse yellowish to orange, in contrast to brown shades, even red brown to violet brown on <abbrev xmlns:xlink="http://www.w3.org/1999/xlink" xlink:title="Yeast Extract Sucrose agar" id="ABBRID0ERODI" xlink:type="simple">YES</abbrev> agar in <italic><tp:taxon-name><tp:taxon-name-part taxon-name-part-type="genus" reg="Penicillium">P.</tp:taxon-name-part><tp:taxon-name-part taxon-name-part-type="species" reg="arizonense">arizonense</tp:taxon-name-part></tp:taxon-name></italic> (<xref ref-type="bibr" rid="B21">Grijseels et al. 2016</xref>). In addition, <italic><tp:taxon-name><tp:taxon-name-part taxon-name-part-type="genus" reg="Penicillium">P.</tp:taxon-name-part><tp:taxon-name-part taxon-name-part-type="species" reg="irregulare">irregulare</tp:taxon-name-part></tp:taxon-name></italic> was able to grow at 37°C on <abbrev xmlns:xlink="http://www.w3.org/1999/xlink" xlink:title="Czapek Yeast Autolysate agar" id="ABBRID0EPPDI" xlink:type="simple">CYA</abbrev>, but restrictedly (5–10 mm diam. 7 d), while <italic><tp:taxon-name><tp:taxon-name-part taxon-name-part-type="genus" reg="Penicillium">P.</tp:taxon-name-part><tp:taxon-name-part taxon-name-part-type="species" reg="arizonense">arizonense</tp:taxon-name-part></tp:taxon-name></italic> does not grow at this temperature.</p></tp:treatment-sec><tp:treatment-sec><!--Section generated to contain objects referenced in tp:taxon-treatment.--><fig id="F4" position="float" orientation="portrait"><object-id xmlns:xlink="http://www.w3.org/1999/xlink" content-type="doi" xlink:type="simple">10.3897/mycokeys.86.73861.figure4</object-id><label>Figure 4.</label><caption><p>Phylogenetic tree of <tp:taxon-name><tp:taxon-name-part taxon-name-part-type="genus" reg="Penicillium">Penicillium</tp:taxon-name-part><tp:taxon-name-part taxon-name-part-type="infraspecific-rank">section</tp:taxon-name-part><tp:taxon-name-part taxon-name-part-type="section" reg="Canescentia">Canescentia</tp:taxon-name-part></tp:taxon-name> based on <abbrev xmlns:xlink="http://www.w3.org/1999/xlink" xlink:title="Maximum Likelihood" id="ABBRID0EEBBI" xlink:type="simple">ML</abbrev> analysis obtained by RAxML inferred from the combined <italic>tub</italic>2, <italic>cmdA</italic>, <abbrev xmlns:xlink="http://www.w3.org/1999/xlink" xlink:title="internal transcribed spacer" id="ABBRID0EMBBI" xlink:type="simple">ITS</abbrev>, and <italic>rpb</italic>2 loci. Branch lengths are proportional to phylogenetic distance. Bootstrap support values/Bayesian posterior probability scores above 70%/0.95 are indicated on the nodes. Bold branches indicate <abbrev xmlns:xlink="http://www.w3.org/1999/xlink" xlink:title="bootstrap support" id="ABBRID0ESBBI" xlink:type="simple">bs</abbrev>/<abbrev xmlns:xlink="http://www.w3.org/1999/xlink" xlink:title="posterior probability" id="ABBRID0EWBBI" xlink:type="simple">pp</abbrev> values 100/1. The tree is rooted to <italic><tp:taxon-name><tp:taxon-name-part taxon-name-part-type="genus" reg="Penicillium">P.</tp:taxon-name-part><tp:taxon-name-part taxon-name-part-type="species" reg="sacculum">sacculum</tp:taxon-name-part></tp:taxon-name></italic><abbrev xmlns:xlink="http://www.w3.org/1999/xlink" xlink:title="Westerdijk Fungal Biodiversity Institute" id="ABBRID0EFCBI" xlink:type="simple">CBS</abbrev> 231.61 and <italic><tp:taxon-name><tp:taxon-name-part taxon-name-part-type="genus" reg="Penicillium">P.</tp:taxon-name-part><tp:taxon-name-part taxon-name-part-type="species" reg="senticosum">senticosum</tp:taxon-name-part></tp:taxon-name></italic><abbrev xmlns:xlink="http://www.w3.org/1999/xlink" xlink:title="Westerdijk Fungal Biodiversity Institute" id="ABBRID0EUCBI" xlink:type="simple">CBS</abbrev> 316.67. The name in red is the new species described in this study. <sup>T</sup>= Ex-type strain.</p></caption><graphic xmlns:xlink="http://www.w3.org/1999/xlink" xlink:href="mycokeys-86-103-g004.jpg" position="float" orientation="portrait" xlink:type="simple" id="oo_640603.jpg"><uri content-type="original_file" xlink:type="simple">https://binary.pensoft.net/fig/640603</uri></graphic></fig></tp:treatment-sec><ref-list><ref id="B39"><mixed-citation xmlns:xlink="http://www.w3.org/1999/xlink" xlink:type="simple"><person-group><name name-style="western"><surname>Houbraken</surname><given-names>J</given-names></name><name name-style="western"><surname>Kocsubé</surname><given-names>S</given-names></name><name name-style="western"><surname>Visagie</surname><given-names>CM</given-names></name><name name-style="western"><surname>Yilmaz</surname><given-names>N</given-names></name><name name-style="western"><surname>Wang</surname><given-names>XC</given-names></name><name name-style="western"><surname>Meijer</surname><given-names>M</given-names></name><name name-style="western"><surname>Kraak</surname><given-names>B</given-names></name><name name-style="western"><surname>Hubka</surname><given-names>V</given-names></name><name name-style="western"><surname>Bensch</surname><given-names>K</given-names></name><name name-style="western"><surname>Samson</surname><given-names>RA</given-names></name><name name-style="western"><surname>Frisvad</surname><given-names>JC</given-names></name></person-group> (<year>2020</year>) <article-title>Classification of <italic><tp:taxon-name><tp:taxon-name-part taxon-name-part-type="genus">Aspergillus</tp:taxon-name-part></tp:taxon-name></italic>, <italic><tp:taxon-name><tp:taxon-name-part taxon-name-part-type="genus">Penicillium</tp:taxon-name-part></tp:taxon-name></italic>, <italic><tp:taxon-name><tp:taxon-name-part taxon-name-part-type="genus">Talaromyces</tp:taxon-name-part></tp:taxon-name></italic> and related genera (<italic><tp:taxon-name><tp:taxon-name-part taxon-name-part-type="genus">Eurotiales</tp:taxon-name-part></tp:taxon-name></italic>): an overview of families, genera, subgenera, sections, series and species.</article-title><source>Studies in Mycology</source><volume>95</volume>: <fpage>5</fpage>–<lpage>169</lpage>. <ext-link xlink:type="simple" ext-link-type="doi" xlink:href="10.1016/j.simyco.2020.05.002">https://doi.org/10.1016/j.simyco.2020.05.002</ext-link></mixed-citation></ref><ref id="B21"><mixed-citation xmlns:xlink="http://www.w3.org/1999/xlink" xlink:type="simple"><person-group><name name-style="western"><surname>Grijseels</surname><given-names>S</given-names></name><name name-style="western"><surname>Nielsen</surname><given-names>JC</given-names></name><name name-style="western"><surname>Randelovic</surname><given-names>M</given-names></name><name name-style="western"><surname>Nielsen</surname><given-names>J</given-names></name><name name-style="western"><surname>Nielsen</surname><given-names>KF</given-names></name><name name-style="western"><surname>Workman</surname><given-names>M</given-names></name><name name-style="western"><surname>Frisvad</surname><given-names>JC</given-names></name></person-group> (<year>2016</year>) <article-title><italic><tp:taxon-name><tp:taxon-name-part taxon-name-part-type="genus">Penicillium</tp:taxon-name-part><tp:taxon-name-part taxon-name-part-type="species">arizonense</tp:taxon-name-part></tp:taxon-name></italic>, a new, genome sequenced fungal species, reveals a high chemical diversity in secreted metabolites.</article-title><source>Scientific Reports – Nature</source><volume>6</volume>: <fpage>1</fpage>–<lpage>13</lpage>. <ext-link xlink:type="simple" ext-link-type="doi" xlink:href="10.1038/srep35112">https://doi.org/10.1038/srep35112</ext-link></mixed-citation></ref></ref-list></tp:taxon-treatment>
