# Supplementary material for: ﻿New and interesting species of Penicillium (Eurotiomycetes, Aspergillaceae) in freshwater sediments from Spain
Source: MycoKeys. 2022 Feb 1;86:103–45. doi: 10.3897/mycokeys.86.73861 (PMC8825427; doi:10.3897/mycokeys.86.73861)
Supplement: XML Treatment for Penicillium submersum [file mycokeys.86.73861-treatment6.xml]

<!DOCTYPE tp:taxon-treatment
  PUBLIC "-//TaxonX//DTD Taxonomic Treatment Publishing DTD v0 20100105//EN" "tax-treatment-NSO.dtd">
<tp:taxon-treatment xmlns:tp="http://www.plazi.org/taxpub"><tp:treatment-meta><kwd-group><label>Taxon classification</label><kwd>
              <named-content content-type="kingdom">Fungi</named-content>
            </kwd><kwd>
              <named-content content-type="order">Eurotiales</named-content>
            </kwd><kwd>
              <named-content content-type="family">Aspergillaceae</named-content>
            </kwd></kwd-group><mixed-citation publication-type="journal"><person-group><name><surname>Torres-Garcia</surname><given-names>Daniel</given-names></name><name><surname>Gené</surname><given-names>Josepa</given-names></name><name><surname>García</surname><given-names>Dania</given-names></name></person-group><article-title>﻿New and interesting species of <italic><tp:taxon-name><tp:taxon-name-part taxon-name-part-type="genus" reg="Penicillium">Penicillium</tp:taxon-name-part></tp:taxon-name></italic> (<tp:taxon-name><tp:taxon-name-part taxon-name-part-type="class">Eurotiomycetes</tp:taxon-name-part></tp:taxon-name>, <tp:taxon-name><tp:taxon-name-part taxon-name-part-type="genus" reg="Aspergillaceae">Aspergillaceae</tp:taxon-name-part></tp:taxon-name>) in freshwater sediments from Spain</article-title><source>MycoKeys</source><day>01</day><month>02</month><year>2022</year><volume>86</volume><fpage>103</fpage><lpage>145</lpage><pub-id pub-id-type="doi">10.3897/mycokeys.86.73861</pub-id></mixed-citation></tp:treatment-meta><tp:nomenclature><label>﻿</label><tp:taxon-name>
            <tp:taxon-name-part taxon-name-part-type="genus" reg="Penicillium">Penicillium</tp:taxon-name-part>
            <tp:taxon-name-part taxon-name-part-type="species" reg="submersum">submersum</tp:taxon-name-part>
            <object-id xmlns:xlink="http://www.w3.org/1999/xlink" content-type="mycobank" xlink:type="simple">840560</object-id>
          </tp:taxon-name><tp:taxon-authority>Torres-Garcia, Gené and Dania García</tp:taxon-authority><tp:taxon-status xmlns:xlink="http://www.w3.org/1999/xlink" xlink:type="simple">sp. nov.</tp:taxon-status><xref ref-type="fig" rid="F14">Figure 14</xref></tp:nomenclature><tp:treatment-sec sec-type="etymology" id="SECID0EO4DI"><title>Etymology.</title><p>Referring to the submerged sediment sample where the fungus was isolated.</p></tp:treatment-sec><tp:treatment-sec sec-type="material" id="SECID0ET4DI"><title>Type.</title><p>Spain, Catalonia, Montsant Natural Park, Siurana’s Swamp, from sediments, Feb. 2018, <italic>E. Carvalho</italic> &amp; <italic>J. Gené</italic> (<bold><italic>holotype</italic></bold><abbrev xmlns:xlink="http://www.w3.org/1999/xlink" xlink:title="Westerdijk Fungal Biodiversity Institute" id="ABBRID0EA5DI" xlink:type="simple">CBS</abbrev> H-24785, cultures ex-type <abbrev xmlns:xlink="http://www.w3.org/1999/xlink" xlink:title="Westerdijk Fungal Biodiversity Institute" id="ABBRID0EE5DI" xlink:type="simple">CBS</abbrev> 148242 = <named-content xmlns:xlink="http://www.w3.org/1999/xlink" content-type="dwc:institutional_code" xlink:type="simple">FMR</named-content> 17140).</p><fig id="F14" position="float" orientation="portrait"><object-id xmlns:xlink="http://www.w3.org/1999/xlink" content-type="doi" xlink:type="simple">10.3897/mycokeys.86.73861.figure14</object-id><label>Figure 14.</label><caption><p>Morphological characters of <italic><tp:taxon-name><tp:taxon-name-part taxon-name-part-type="genus" reg="Penicillium">Penicillium</tp:taxon-name-part><tp:taxon-name-part taxon-name-part-type="species" reg="submersum">submersum</tp:taxon-name-part></tp:taxon-name></italic> sp. nov. (ex-type <named-content xmlns:xlink="http://www.w3.org/1999/xlink" content-type="dwc:institutional_code" xlink:type="simple">FMR</named-content> 17140). <bold>A</bold> colonies from left to right (top row) <abbrev xmlns:xlink="http://www.w3.org/1999/xlink" xlink:title="Czapek Yeast Autolysate agar" id="ABBRID0EF6DI" xlink:type="simple">CYA</abbrev>, <abbrev xmlns:xlink="http://www.w3.org/1999/xlink" xlink:title="Malt Extract Agar" id="ABBRID0EJ6DI" xlink:type="simple">MEA</abbrev>, <abbrev xmlns:xlink="http://www.w3.org/1999/xlink" xlink:title="Yeast Extract Sucrose agar" id="ABBRID0EN6DI" xlink:type="simple">YES</abbrev>, and <abbrev xmlns:xlink="http://www.w3.org/1999/xlink" xlink:title="Oatmeal agar" id="ABBRID0ER6DI" xlink:type="simple">OA</abbrev>; (bottom row) <abbrev xmlns:xlink="http://www.w3.org/1999/xlink" xlink:title="Czapek Yeast Autolysate agar" id="ABBRID0EV6DI" xlink:type="simple">CYA</abbrev> reverse, <abbrev xmlns:xlink="http://www.w3.org/1999/xlink" xlink:title="Malt Extract Agar" id="ABBRID0EZ6DI" xlink:type="simple">MEA</abbrev> reverse, <abbrev xmlns:xlink="http://www.w3.org/1999/xlink" xlink:title="Dichloran 18% Glycerol agar" id="ABBRID0E46DI" xlink:type="simple">DG18</abbrev>, and <abbrev xmlns:xlink="http://www.w3.org/1999/xlink" xlink:title="Creatine Sucrose agar" id="ABBRID0ECAAK" xlink:type="simple">CREA</abbrev><bold>B–F</bold> conidiophores on <abbrev xmlns:xlink="http://www.w3.org/1999/xlink" xlink:title="Malt Extract Agar" id="ABBRID0EIAAK" xlink:type="simple">MEA</abbrev><bold>G</bold> conidia. Scale Bars: 25 μm (<bold>B</bold>), 10 μm (<bold>C–G</bold>).</p></caption><graphic xmlns:xlink="http://www.w3.org/1999/xlink" xlink:href="mycokeys-86-103-g014.jpg" position="float" orientation="portrait" xlink:type="simple" id="oo_640613.jpg"><uri content-type="original_file" xlink:type="simple">https://binary.pensoft.net/fig/640613</uri></graphic></fig></tp:treatment-sec><tp:treatment-sec sec-type="Subgeneric classification" id="SECID0EXAAK"><title>Subgeneric classification.</title><p>
            Subgenus <tp:taxon-name><tp:taxon-name-part taxon-name-part-type="genus" reg="Penicillium"/><tp:taxon-name-part taxon-name-part-type="subgenus" reg="Penicillium">Penicillium</tp:taxon-name-part></tp:taxon-name>, <tp:taxon-name><tp:taxon-name-part taxon-name-part-type="genus" reg="Penicillium"/><tp:taxon-name-part taxon-name-part-type="infraspecific-rank">section</tp:taxon-name-part><tp:taxon-name-part taxon-name-part-type="section" reg="Robsamsonia">Robsamsonia</tp:taxon-name-part></tp:taxon-name>, series <italic><tp:taxon-name><tp:taxon-name-part taxon-name-part-type="genus" reg="Penicillium"/><tp:taxon-name-part taxon-name-part-type="series" reg="Urticicola">Urticicola</tp:taxon-name-part></tp:taxon-name></italic>.</p></tp:treatment-sec><tp:treatment-sec sec-type="description" id="SECID0E3BAK"><title>Description.</title><p><bold><italic>Mycelium</italic></bold> superficial and immersed composed of septate, smooth-walled, hyaline hyphae, 2–2.5 μm wide. <bold><italic>Conidiophores</italic></bold> mostly terverticillate, in minor proportion biverticillate and quarterverticillate; <bold><italic>stipes</italic></bold> smooth-walled, 29–142 × 1.5–2.5 μm; <bold><italic>metulae</italic></bold> divergent, mostly 2, occasionally 3 per stipe/branch, 5.5–7.5 × 1.5–4 μm; <bold><italic>phialides</italic></bold> 2–5 per metula, ampulliform, 4–5.5 × 1.5–2.5 μm; <bold><italic>conidia</italic></bold> smooth-walled, ellipsoidal, 3–3.5 × 2–2.5 μm.</p></tp:treatment-sec><tp:treatment-sec sec-type="description" id="SECID0EWCAK"><title>Culture characteristics (7 d at 25 °C).</title><p>Colonies on <abbrev xmlns:xlink="http://www.w3.org/1999/xlink" xlink:title="Czapek Yeast Autolysate agar" id="ABBRID0E3CAK" xlink:type="simple">CYA</abbrev>, 34–37 mm diam., elevated, with some radially furrow, floccose, light yellow (4A5) and yellowish white (4A2) towards periphery, margins entire, sporulation sparse, conidial masses grayish green (28C4); reverse golden brown (5D7) and orange (5A6) at periphery; soluble pigment absent. On <abbrev xmlns:xlink="http://www.w3.org/1999/xlink" xlink:title="Malt Extract Agar" id="ABBRID0EADAK" xlink:type="simple">MEA</abbrev>, 28–29 mm diam., slightly elevated, floccose, white (1A1) to light yellow (4A5) at periphery, margins entire, sporulation sparse, conidial masses grayish green (27C3); reverse light yellow (4A5); soluble pigment absent. On <abbrev xmlns:xlink="http://www.w3.org/1999/xlink" xlink:title="Yeast Extract Sucrose agar" id="ABBRID0EEDAK" xlink:type="simple">YES</abbrev>, 33–36 mm diam., slightly elevated at center, radially sulcate, velvety, light brown (6D4) and white (1A1) towards periphery, margins slightly lobate, sporulation sparse, conidial masses grayish green (28C3); reverse grayish orange (5B5); soluble pigment absent. On <abbrev xmlns:xlink="http://www.w3.org/1999/xlink" xlink:title="Oatmeal agar" id="ABBRID0EIDAK" xlink:type="simple">OA</abbrev>, 18–20 mm diam., elevated at center, fasciculate, yellowish white (4A2) and pale gray towards periphery, margins low and entire, sporulation abundant, conidial masses grayish green (28B3); reverse grayish yellow (4C5); soluble pigment absent. On <abbrev xmlns:xlink="http://www.w3.org/1999/xlink" xlink:title="Dichloran 18% Glycerol agar" id="ABBRID0EMDAK" xlink:type="simple">DG18</abbrev>, 11–13 mm diam., elevated, floccose, white (1A1) at center, pale yellow (4A3) and grayish yellow (4C3) towards periphery, margins entire, sporulation abundant, conidial masses grayish green (27C3); reverse light yellow (4A5) and yellowish white (2A2) at periphery; soluble pigment absent. On <abbrev xmlns:xlink="http://www.w3.org/1999/xlink" xlink:title="Creatine Sucrose agar" id="ABBRID0EQDAK" xlink:type="simple">CREA</abbrev>, 15–19 mm diam., flattened, floccose, white (1A1) and pale yellow (3A3), margins low and irregular, sporulation sparse, conidial masses grayish green (28B3–C3); reverse white (1A1) and pale yellow (3A3); soluble pigment absent, acid production strong.</p></tp:treatment-sec><tp:treatment-sec sec-type="Colony diameter on CYA after 7d (mm)" id="SECID0EUDAK"><title>Colony diameter on CYA after 7d (mm).</title><p>5 °C no growth, 15 °C 20–21, 20 °C 25–26, 30 °C 28–30, 35 °C 17–16, 37 °C 9–11, 40 °C no growth.</p></tp:treatment-sec><tp:treatment-sec sec-type="distribution" id="SECID0EZDAK"><title>Distribution.</title><p>Spain.</p></tp:treatment-sec><tp:treatment-sec sec-type="notes" id="SECID0E5DAK"><title>Notes.</title><p>Species in <tp:taxon-name><tp:taxon-name-part taxon-name-part-type="infraspecific-rank">section</tp:taxon-name-part><tp:taxon-name-part taxon-name-part-type="section" reg="Robsamsonia">Robsamsonia</tp:taxon-name-part></tp:taxon-name> were characterized by restricted to moderately fast growth rate on <abbrev xmlns:xlink="http://www.w3.org/1999/xlink" xlink:title="Czapek Yeast Autolysate agar" id="ABBRID0ENEAK" xlink:type="simple">CYA</abbrev> at 25 °C (15–32 mm diam in 7 d) and lack or slow of growth on <abbrev xmlns:xlink="http://www.w3.org/1999/xlink" xlink:title="Czapek Yeast Autolysate agar" id="ABBRID0EREAK" xlink:type="simple">CYA</abbrev> at 30 °C (up to 19 mm diam) (<xref ref-type="bibr" rid="B38">Houbraken et al. 2016</xref>; <xref ref-type="bibr" rid="B39">Houbraken et al. 2020</xref>). However, the novel species showed faster growth rates on <abbrev xmlns:xlink="http://www.w3.org/1999/xlink" xlink:title="Czapek Yeast Autolysate agar" id="ABBRID0E4EAK" xlink:type="simple">CYA</abbrev> at both temperatures (i.e., 34–37 mm and 28–30 mm diam., respectively). <italic><tp:taxon-name><tp:taxon-name-part taxon-name-part-type="genus" reg="Penicillium">Penicillium</tp:taxon-name-part><tp:taxon-name-part taxon-name-part-type="species" reg="submersum">submersum</tp:taxon-name-part></tp:taxon-name></italic> shares morphological features with the other two species (<italic><tp:taxon-name><tp:taxon-name-part taxon-name-part-type="genus" reg="Penicillium">P.</tp:taxon-name-part><tp:taxon-name-part taxon-name-part-type="species" reg="griseofulvum">griseofulvum</tp:taxon-name-part></tp:taxon-name></italic> and <italic><tp:taxon-name><tp:taxon-name-part taxon-name-part-type="genus" reg="Penicillium">P.</tp:taxon-name-part><tp:taxon-name-part taxon-name-part-type="species" reg="dipodomycola">dipodomycola</tp:taxon-name-part></tp:taxon-name></italic>) of the series <italic><tp:taxon-name><tp:taxon-name-part taxon-name-part-type="series" reg="Urticicola">Urticicola</tp:taxon-name-part></tp:taxon-name></italic> where it is classified (Fig. <xref ref-type="fig" rid="F2">2</xref>), which consisted in having bi-, ter, or quarterverticillate, divergent, smooth-walled conidiophores and short phialides (up to 7 µm) (<xref ref-type="bibr" rid="B39">Houbraken et al. 2020</xref>). However, <italic><tp:taxon-name><tp:taxon-name-part taxon-name-part-type="genus" reg="Penicillium">P.</tp:taxon-name-part><tp:taxon-name-part taxon-name-part-type="species" reg="submersum">submersum</tp:taxon-name-part></tp:taxon-name></italic> shows the shortest phialides within the group (4–5.5 vs. 5–7 µm). In addition, our species has strong acid production on <abbrev xmlns:xlink="http://www.w3.org/1999/xlink" xlink:title="Creatine Sucrose agar" id="ABBRID0E3GAK" xlink:type="simple">CREA</abbrev>, in contrast to the lack of acid production of <italic><tp:taxon-name><tp:taxon-name-part taxon-name-part-type="genus" reg="Penicillium">P.</tp:taxon-name-part><tp:taxon-name-part taxon-name-part-type="species" reg="griseofulvum">griseofulvum</tp:taxon-name-part></tp:taxon-name></italic> and <italic><tp:taxon-name><tp:taxon-name-part taxon-name-part-type="genus" reg="Penicillium">P.</tp:taxon-name-part><tp:taxon-name-part taxon-name-part-type="species" reg="dipodomycola">dipodomycola</tp:taxon-name-part></tp:taxon-name></italic> in the same medium (<xref ref-type="bibr" rid="B38">Houbraken et al. 2016</xref>, <xref ref-type="bibr" rid="B39">2020</xref>); and colony reverse on <abbrev xmlns:xlink="http://www.w3.org/1999/xlink" xlink:title="Czapek Yeast Autolysate agar" id="ABBRID0E5HAK" xlink:type="simple">CYA</abbrev> and <abbrev xmlns:xlink="http://www.w3.org/1999/xlink" xlink:title="Yeast Extract Sucrose agar" id="ABBRID0ECIAK" xlink:type="simple">YES</abbrev> in <italic><tp:taxon-name><tp:taxon-name-part taxon-name-part-type="genus" reg="Penicillium">P.</tp:taxon-name-part><tp:taxon-name-part taxon-name-part-type="species" reg="submersum">submersum</tp:taxon-name-part></tp:taxon-name></italic> is golden brown to orange and grayish orange, respectively, while in <italic><tp:taxon-name><tp:taxon-name-part taxon-name-part-type="genus" reg="Penicillium">P.</tp:taxon-name-part><tp:taxon-name-part taxon-name-part-type="species" reg="griseofulvum">griseofulvum</tp:taxon-name-part></tp:taxon-name></italic> and <italic><tp:taxon-name><tp:taxon-name-part taxon-name-part-type="genus" reg="Penicillium">P.</tp:taxon-name-part><tp:taxon-name-part taxon-name-part-type="species" reg="dipodomycola">dipodomycola</tp:taxon-name-part></tp:taxon-name></italic> it is beige brown to dark brown in both culture media (<xref ref-type="bibr" rid="B39">Houbraken et al. 2020</xref>). Furthermore, <italic><tp:taxon-name><tp:taxon-name-part taxon-name-part-type="genus" reg="Penicillium">P.</tp:taxon-name-part><tp:taxon-name-part taxon-name-part-type="species" reg="griseofulvum">griseofulvum</tp:taxon-name-part></tp:taxon-name></italic> differs from <italic><tp:taxon-name><tp:taxon-name-part taxon-name-part-type="genus" reg="Penicillium">P.</tp:taxon-name-part><tp:taxon-name-part taxon-name-part-type="species" reg="submersum">submersum</tp:taxon-name-part></tp:taxon-name></italic> in its gray colony color, especially on <abbrev xmlns:xlink="http://www.w3.org/1999/xlink" xlink:title="Czapek Yeast Autolysate agar" id="ABBRID0EBKAK" xlink:type="simple">CYA</abbrev>, which is in shades of yellow in our species.</p></tp:treatment-sec><tp:treatment-sec><!--Section generated to contain objects referenced in tp:taxon-treatment.--><fig id="F2" position="float" orientation="portrait"><object-id xmlns:xlink="http://www.w3.org/1999/xlink" content-type="doi" xlink:type="simple">10.3897/mycokeys.86.73861.figure2</object-id><label>Figure 2.</label><caption><p>Phylogenetic tree of <tp:taxon-name><tp:taxon-name-part taxon-name-part-type="genus" reg="Penicillium">Penicillium</tp:taxon-name-part><tp:taxon-name-part taxon-name-part-type="infraspecific-rank">section</tp:taxon-name-part><tp:taxon-name-part taxon-name-part-type="section" reg="Robsamsonia">Robsamsonia</tp:taxon-name-part></tp:taxon-name> based on <abbrev xmlns:xlink="http://www.w3.org/1999/xlink" xlink:title="Maximum Likelihood" id="ABBRID0EEVAI" xlink:type="simple">ML</abbrev> analysis obtained by RAxML inferred from the combined <italic>tub</italic>2, <italic>cmdA</italic>, <abbrev xmlns:xlink="http://www.w3.org/1999/xlink" xlink:title="internal transcribed spacer" id="ABBRID0EMVAI" xlink:type="simple">ITS</abbrev>, and <italic>rpb</italic>2 loci. Branch lengths are proportional to phylogenetic distance. Bootstrap support values/Bayesian posterior probability scores above 70%/0.95 are indicated on the nodes. Bold branches indicate <abbrev xmlns:xlink="http://www.w3.org/1999/xlink" xlink:title="bootstrap support" id="ABBRID0ESVAI" xlink:type="simple">bs</abbrev>/<abbrev xmlns:xlink="http://www.w3.org/1999/xlink" xlink:title="posterior probability" id="ABBRID0EWVAI" xlink:type="simple">pp</abbrev> values 100/1. The tree is rooted to <italic><tp:taxon-name><tp:taxon-name-part taxon-name-part-type="genus" reg="Penicillium">P.</tp:taxon-name-part><tp:taxon-name-part taxon-name-part-type="species" reg="paradoxum">paradoxum</tp:taxon-name-part></tp:taxon-name></italic><abbrev xmlns:xlink="http://www.w3.org/1999/xlink" xlink:title="Westerdijk Fungal Biodiversity Institute" id="ABBRID0EFWAI" xlink:type="simple">CBS</abbrev> 527.65 and <italic><tp:taxon-name><tp:taxon-name-part taxon-name-part-type="genus" reg="Penicillium">P.</tp:taxon-name-part><tp:taxon-name-part taxon-name-part-type="species" reg="malodoratum">malodoratum</tp:taxon-name-part></tp:taxon-name></italic><abbrev xmlns:xlink="http://www.w3.org/1999/xlink" xlink:title="Westerdijk Fungal Biodiversity Institute" id="ABBRID0EUWAI" xlink:type="simple">CBS</abbrev> 490.65. The name in red is the new species described in this study. T= Ex-type strain.</p></caption><graphic xmlns:xlink="http://www.w3.org/1999/xlink" xlink:href="mycokeys-86-103-g002.jpg" position="float" orientation="portrait" xlink:type="simple" id="oo_640601.jpg"><uri content-type="original_file" xlink:type="simple">https://binary.pensoft.net/fig/640601</uri></graphic></fig></tp:treatment-sec><ref-list><ref id="B38"><mixed-citation xmlns:xlink="http://www.w3.org/1999/xlink" xlink:type="simple"><person-group><name name-style="western"><surname>Houbraken</surname><given-names>J</given-names></name><name name-style="western"><surname>Wang</surname><given-names>L</given-names></name><name name-style="western"><surname>Lee</surname><given-names>HB</given-names></name><name name-style="western"><surname>Frisvad</surname><given-names>JC</given-names></name></person-group> (<year>2016</year>) <article-title>New sections in <italic><tp:taxon-name><tp:taxon-name-part taxon-name-part-type="genus">Penicillium</tp:taxon-name-part></tp:taxon-name></italic> containing novel species producing patulin, pyripyropens or other bioactive compounds.</article-title><source>Persoonia</source><volume>36</volume>: <fpage>299</fpage>–<lpage>314</lpage>. <ext-link xlink:type="simple" ext-link-type="doi" xlink:href="10.3767/003158516X692040">https://doi.org/10.3767/003158516X692040</ext-link></mixed-citation></ref><ref id="B39"><mixed-citation xmlns:xlink="http://www.w3.org/1999/xlink" xlink:type="simple"><person-group><name name-style="western"><surname>Houbraken</surname><given-names>J</given-names></name><name name-style="western"><surname>Kocsubé</surname><given-names>S</given-names></name><name name-style="western"><surname>Visagie</surname><given-names>CM</given-names></name><name name-style="western"><surname>Yilmaz</surname><given-names>N</given-names></name><name name-style="western"><surname>Wang</surname><given-names>XC</given-names></name><name name-style="western"><surname>Meijer</surname><given-names>M</given-names></name><name name-style="western"><surname>Kraak</surname><given-names>B</given-names></name><name name-style="western"><surname>Hubka</surname><given-names>V</given-names></name><name name-style="western"><surname>Bensch</surname><given-names>K</given-names></name><name name-style="western"><surname>Samson</surname><given-names>RA</given-names></name><name name-style="western"><surname>Frisvad</surname><given-names>JC</given-names></name></person-group> (<year>2020</year>) <article-title>Classification of <italic><tp:taxon-name><tp:taxon-name-part taxon-name-part-type="genus">Aspergillus</tp:taxon-name-part></tp:taxon-name></italic>, <italic><tp:taxon-name><tp:taxon-name-part taxon-name-part-type="genus">Penicillium</tp:taxon-name-part></tp:taxon-name></italic>, <italic><tp:taxon-name><tp:taxon-name-part taxon-name-part-type="genus">Talaromyces</tp:taxon-name-part></tp:taxon-name></italic> and related genera (<italic><tp:taxon-name><tp:taxon-name-part taxon-name-part-type="genus">Eurotiales</tp:taxon-name-part></tp:taxon-name></italic>): an overview of families, genera, subgenera, sections, series and species.</article-title><source>Studies in Mycology</source><volume>95</volume>: <fpage>5</fpage>–<lpage>169</lpage>. <ext-link xlink:type="simple" ext-link-type="doi" xlink:href="10.1016/j.simyco.2020.05.002">https://doi.org/10.1016/j.simyco.2020.05.002</ext-link></mixed-citation></ref></ref-list></tp:taxon-treatment>
