# Supplementary material for: ﻿New and interesting species of Penicillium (Eurotiomycetes, Aspergillaceae) in freshwater sediments from Spain
Source: MycoKeys. 2022 Feb 1;86:103–45. doi: 10.3897/mycokeys.86.73861 (PMC8825427; doi:10.3897/mycokeys.86.73861)
Supplement: XML Treatment for Penicillium tardochrysogenum [file mycokeys.86.73861-treatment7.xml]

<!DOCTYPE tp:taxon-treatment
  PUBLIC "-//TaxonX//DTD Taxonomic Treatment Publishing DTD v0 20100105//EN" "tax-treatment-NSO.dtd">
<tp:taxon-treatment xmlns:tp="http://www.plazi.org/taxpub"><tp:treatment-meta><kwd-group><label>Taxon classification</label><kwd>
              <named-content content-type="kingdom">Fungi</named-content>
            </kwd><kwd>
              <named-content content-type="order">Eurotiales</named-content>
            </kwd><kwd>
              <named-content content-type="family">Aspergillaceae</named-content>
            </kwd></kwd-group><mixed-citation publication-type="journal"><person-group><name><surname>Torres-Garcia</surname><given-names>Daniel</given-names></name><name><surname>Gené</surname><given-names>Josepa</given-names></name><name><surname>García</surname><given-names>Dania</given-names></name></person-group><article-title>﻿New and interesting species of <italic><tp:taxon-name><tp:taxon-name-part taxon-name-part-type="genus" reg="Penicillium">Penicillium</tp:taxon-name-part></tp:taxon-name></italic> (<tp:taxon-name><tp:taxon-name-part taxon-name-part-type="class">Eurotiomycetes</tp:taxon-name-part></tp:taxon-name>, <tp:taxon-name><tp:taxon-name-part taxon-name-part-type="genus" reg="Aspergillaceae">Aspergillaceae</tp:taxon-name-part></tp:taxon-name>) in freshwater sediments from Spain</article-title><source>MycoKeys</source><day>01</day><month>02</month><year>2022</year><volume>86</volume><fpage>103</fpage><lpage>145</lpage><pub-id pub-id-type="doi">10.3897/mycokeys.86.73861</pub-id></mixed-citation></tp:treatment-meta><tp:nomenclature><label>﻿</label><tp:taxon-name>
            <tp:taxon-name-part taxon-name-part-type="genus" reg="Penicillium">Penicillium</tp:taxon-name-part>
            <tp:taxon-name-part taxon-name-part-type="species" reg="tardochrysogenum">tardochrysogenum</tp:taxon-name-part>
          </tp:taxon-name><tp:taxon-authority>Frisvad, Houbraken &amp; Samson . Persoonia 29: 93. 2012.</tp:taxon-authority><xref ref-type="fig" rid="F15">Figure 15</xref></tp:nomenclature><tp:treatment-sec sec-type="Subgeneric classification" id="SECID0EOLAK"><title>Subgeneric classification.</title><p>
            Subgenus <tp:taxon-name><tp:taxon-name-part taxon-name-part-type="genus" reg="Penicillium"/><tp:taxon-name-part taxon-name-part-type="subgenus" reg="Penicillium">Penicillium</tp:taxon-name-part></tp:taxon-name>, <tp:taxon-name><tp:taxon-name-part taxon-name-part-type="genus" reg="Penicillium"/><tp:taxon-name-part taxon-name-part-type="infraspecific-rank">section</tp:taxon-name-part><tp:taxon-name-part taxon-name-part-type="section" reg="Chrysogena">Chrysogena</tp:taxon-name-part></tp:taxon-name>, series <italic><tp:taxon-name><tp:taxon-name-part taxon-name-part-type="genus" reg="Penicillium"/><tp:taxon-name-part taxon-name-part-type="series" reg="Chrysogena">Chrysogena</tp:taxon-name-part></tp:taxon-name></italic>.</p></tp:treatment-sec><tp:treatment-sec sec-type="description" id="SECID0ETMAK"><title>Description.</title><p><bold><italic>Mycelium</italic></bold> superficial and immersed composed of septate, smooth-walled, hyaline hyphae, 2.5–5.5 μm wide. <bold><italic>Conidiophores</italic></bold> biverticillate, terverticillate or quaterverticillate; <bold><italic>stipes</italic></bold> smooth-walled, 40–200 × 2.5–4 μm; <bold><italic>metulae</italic></bold> appressed to slightly divergent, 2–4 per branch or stipe, vesiculate, 6–12.5 × 2–4 μm (vesicle up to 4.5 μm wide); <bold><italic>phialides</italic></bold> 3–6 per metulae, ampulliform, 5.5–7.5 × 1.5–2.5 μm; <bold><italic>conidia</italic></bold> smooth-walled, globose to subglobose, 2.5–3 × 2.5–3 μm.</p><fig id="F15" position="float" orientation="portrait"><object-id xmlns:xlink="http://www.w3.org/1999/xlink" content-type="doi" xlink:type="simple">10.3897/mycokeys.86.73861.figure15</object-id><label>Figure 15.</label><caption><p>Morphological characters of <italic><tp:taxon-name><tp:taxon-name-part taxon-name-part-type="genus" reg="Penicillium">Penicillium</tp:taxon-name-part><tp:taxon-name-part taxon-name-part-type="species" reg="tardochrysogenum">tardochrysogenum</tp:taxon-name-part></tp:taxon-name></italic> (<named-content xmlns:xlink="http://www.w3.org/1999/xlink" content-type="dwc:institutional_code" xlink:type="simple">FMR</named-content> 17137). <bold>A</bold> colonies from left to right (top row) <abbrev xmlns:xlink="http://www.w3.org/1999/xlink" xlink:title="Czapek Yeast Autolysate agar" id="ABBRID0EGOAK" xlink:type="simple">CYA</abbrev>, <abbrev xmlns:xlink="http://www.w3.org/1999/xlink" xlink:title="Malt Extract Agar" id="ABBRID0EKOAK" xlink:type="simple">MEA</abbrev>, <abbrev xmlns:xlink="http://www.w3.org/1999/xlink" xlink:title="Yeast Extract Sucrose agar" id="ABBRID0EOOAK" xlink:type="simple">YES</abbrev>, and <abbrev xmlns:xlink="http://www.w3.org/1999/xlink" xlink:title="Oatmeal agar" id="ABBRID0ESOAK" xlink:type="simple">OA</abbrev>; (bottom row) <abbrev xmlns:xlink="http://www.w3.org/1999/xlink" xlink:title="Czapek Yeast Autolysate agar" id="ABBRID0EWOAK" xlink:type="simple">CYA</abbrev> reverse, <abbrev xmlns:xlink="http://www.w3.org/1999/xlink" xlink:title="Malt Extract Agar" id="ABBRID0E1OAK" xlink:type="simple">MEA</abbrev> reverse, <abbrev xmlns:xlink="http://www.w3.org/1999/xlink" xlink:title="Dichloran 18% Glycerol agar" id="ABBRID0E5OAK" xlink:type="simple">DG18</abbrev>, and <abbrev xmlns:xlink="http://www.w3.org/1999/xlink" xlink:title="Creatine Sucrose agar" id="ABBRID0ECPAK" xlink:type="simple">CREA</abbrev><bold>B–E</bold> conidiophores on <abbrev xmlns:xlink="http://www.w3.org/1999/xlink" xlink:title="Malt Extract Agar" id="ABBRID0EIPAK" xlink:type="simple">MEA</abbrev><bold>F</bold> conidia. Scale Bars: 25 μm (<bold>B</bold>), 10 μm (<bold>C–F</bold>).</p></caption><graphic xmlns:xlink="http://www.w3.org/1999/xlink" xlink:href="mycokeys-86-103-g015.jpg" position="float" orientation="portrait" xlink:type="simple" id="oo_640614.jpg"><uri content-type="original_file" xlink:type="simple">https://binary.pensoft.net/fig/640614</uri></graphic></fig></tp:treatment-sec><tp:treatment-sec sec-type="description" id="SECID0EXPAK"><title>Culture characteristics (7 d at 25 °C).</title><p>Colonies on <abbrev xmlns:xlink="http://www.w3.org/1999/xlink" xlink:title="Czapek Yeast Autolysate agar" id="ABBRID0E4PAK" xlink:type="simple">CYA</abbrev> reaching 41–43 mm diam., slightly raised at center, floccose, radially sulcate, yellowish white (1A2) at center to orange white (6A2) and white (1A1) towards periphery, margins slightly lobate, sporulation sparse, conidial masses grayish green (28B3); reverse champagne (4B4) at center to red-haired (6C4) towards periphery; soluble pigment absent. On <abbrev xmlns:xlink="http://www.w3.org/1999/xlink" xlink:title="Malt Extract Agar" id="ABBRID0EBQAK" xlink:type="simple">MEA</abbrev>, 38–39 mm diam., flattened, velvety, grayish green (26D2-E4), white (1A1) towards periphery, margins low and slightly fimbriate, sporulation abundant, conidial masses dull green (25D4); reverse colorless; soluble pigment absent. On <abbrev xmlns:xlink="http://www.w3.org/1999/xlink" xlink:title="Yeast Extract Sucrose agar" id="ABBRID0EFQAK" xlink:type="simple">YES</abbrev>, 56–57 mm diam., slightly raised at center, floccose, radially sulcate, yellowish white (4A2) at center to champagne (4B4) towards periphery, margins entire, sporulation sparse, conidial masses grayish green (27B3); reverse amber yellow (4B6) at center to maize (yellow) (4A5) towards periphery; soluble pigment absent. On <abbrev xmlns:xlink="http://www.w3.org/1999/xlink" xlink:title="Oatmeal agar" id="ABBRID0EJQAK" xlink:type="simple">OA</abbrev>, 35–37 mm diam., flattened, velvety, dark green (28F8) at center to greenish gray (28D4) and white (1A1) towards periphery, margins low and entire, sporulation abundant, conidial masses dull green (25D3); reverse honey yellow (4D6) at center and sand yellow (4B3) towards periphery; soluble pigment absent. On <abbrev xmlns:xlink="http://www.w3.org/1999/xlink" xlink:title="Dichloran 18% Glycerol agar" id="ABBRID0ENQAK" xlink:type="simple">DG18</abbrev>, 30–32 mm diam., flattened, floccose, dark green (27F8) at center to pale orange (5A3) and white (1A1) towards periphery, margins low and entire, sporulation abundant, conidial masses grayish green (28C3) at the center; reverse wax yellow (3B5) at center to white (1A1) towards periphery; soluble pigment absent. On <abbrev xmlns:xlink="http://www.w3.org/1999/xlink" xlink:title="Creatine Sucrose agar" id="ABBRID0ERQAK" xlink:type="simple">CREA</abbrev>, 24–25 mm diam., flattened, floccose, jade green (27E5) at center to yellowish green (30B8) towards periphery, margins slightly fimbriate, sporulation sparse, conidial masses grayish green (27C3–C4); reverse yellowish white (30B8), soluble pigment absent and acid production moderately strong.</p></tp:treatment-sec><tp:treatment-sec sec-type="Colony diameter on CYA after 7d (mm)" id="SECID0EVQAK"><title>Colony diameter on CYA after 7d (mm).</title><p>5 °C 3–4, 15 °C 23–24, 20 °C 27–28, 30 °C 31–33, 35 °C 16–19, 37 °C 8–9, 40 °C no growth.</p></tp:treatment-sec><tp:treatment-sec sec-type="Specimen examined" id="SECID0E1QAK"><title>Specimen examined.</title><p>Spain, Catalonia, Montsant Natural Park, Siurana’s Swamp, from sediments, Feb 2018, <italic>E. Carvalho</italic> &amp; <italic>J. Gené</italic> (<named-content xmlns:xlink="http://www.w3.org/1999/xlink" content-type="dwc:institutional_code" xlink:type="simple">FMR</named-content> 17137).</p></tp:treatment-sec><tp:treatment-sec sec-type="distribution" id="SECID0EIRAK"><title>Distribution.</title><p>Antarctica and Spain.</p></tp:treatment-sec><tp:treatment-sec sec-type="notes" id="SECID0ENRAK"><title>Notes.</title><p>Although <italic><tp:taxon-name><tp:taxon-name-part taxon-name-part-type="genus" reg="Penicillium">P.</tp:taxon-name-part><tp:taxon-name-part taxon-name-part-type="species" reg="tardochrysogenum">tardochrysogenum</tp:taxon-name-part></tp:taxon-name></italic> was introduced based only on the type specimen collected in the Antarctica, the species was later described as endemic of that continent since it was isolated at high densities on rocks from several Islands and Continental Antarctica (<xref ref-type="bibr" rid="B36">Houbraken et al. 2012</xref>; <xref ref-type="bibr" rid="B4">Alves et al. 2019</xref>). The Spanish isolate from freshwater sediments represents the first report of this species in temperate regions. Of note, however, is that recently the species has also been reported from historical manuscripts preserved in Iraq (<xref ref-type="bibr" rid="B41">Jasim et al. 2019</xref>), but only the <abbrev xmlns:xlink="http://www.w3.org/1999/xlink" xlink:title="internal transcribed spacer" id="ABBRID0EKSAK" xlink:type="simple">ITS</abbrev> barcode was used for confirming the identity of isolates, a well-known gene marker unable to distinguish between closely related penicillia (<xref ref-type="bibr" rid="B36">Houbraken et al. 2012</xref>; <xref ref-type="bibr" rid="B87">Visagie et al 2014a</xref>). <italic><tp:taxon-name><tp:taxon-name-part taxon-name-part-type="genus" reg="Penicillium">Penicillium</tp:taxon-name-part><tp:taxon-name-part taxon-name-part-type="species" reg="tardochrysogenum">tardochrysogenum</tp:taxon-name-part></tp:taxon-name></italic> belongs to series <italic><tp:taxon-name><tp:taxon-name-part taxon-name-part-type="series" reg="Chrysogena">Chrysogena</tp:taxon-name-part></tp:taxon-name></italic> and is closely related to <italic><tp:taxon-name><tp:taxon-name-part taxon-name-part-type="genus" reg="Penicillium">P.</tp:taxon-name-part><tp:taxon-name-part taxon-name-part-type="species" reg="allii-sativi">allii-sativi</tp:taxon-name-part></tp:taxon-name></italic>, <italic><tp:taxon-name><tp:taxon-name-part taxon-name-part-type="genus" reg="Penicillium">P.</tp:taxon-name-part><tp:taxon-name-part taxon-name-part-type="species" reg="chrysogenum">chrysogenum</tp:taxon-name-part></tp:taxon-name></italic>, <italic><tp:taxon-name><tp:taxon-name-part taxon-name-part-type="genus" reg="Penicillium">P.</tp:taxon-name-part><tp:taxon-name-part taxon-name-part-type="species" reg="rubens">rubens</tp:taxon-name-part></tp:taxon-name></italic> and <italic><tp:taxon-name><tp:taxon-name-part taxon-name-part-type="genus" reg="Penicillium">P.</tp:taxon-name-part><tp:taxon-name-part taxon-name-part-type="species" reg="vanluykii">vanluykii</tp:taxon-name-part></tp:taxon-name></italic> (Fig. <xref ref-type="fig" rid="F1">1</xref>), but it was distinguished from these species and other members of the series by more restricted and floccose colonies on <abbrev xmlns:xlink="http://www.w3.org/1999/xlink" xlink:title="Malt Extract Agar" id="ABBRID0EYUAK" xlink:type="simple">MEA</abbrev>, the lack of sporulation on <abbrev xmlns:xlink="http://www.w3.org/1999/xlink" xlink:title="Yeast Extract Sucrose agar" id="ABBRID0E3UAK" xlink:type="simple">YES</abbrev> and the production of finely roughened conidia (<xref ref-type="bibr" rid="B36">Houbraken et al. 2012</xref>). Despite the high sequence similarity of the markers analyzed with the ex-type strain of <italic><tp:taxon-name><tp:taxon-name-part taxon-name-part-type="genus" reg="Penicillium">P.</tp:taxon-name-part><tp:taxon-name-part taxon-name-part-type="species" reg="tardochrysogenum">tardochrysogenum</tp:taxon-name-part></tp:taxon-name></italic>, our isolate showed some phenotypic variation regarding the protologue; i.e., faster growth rate after 7 d on <abbrev xmlns:xlink="http://www.w3.org/1999/xlink" xlink:title="Malt Extract Agar" id="ABBRID0EPVAK" xlink:type="simple">MEA</abbrev> (38–39 vs. 18–24 mm), sporulation (sparse) on <abbrev xmlns:xlink="http://www.w3.org/1999/xlink" xlink:title="Yeast Extract Sucrose agar" id="ABBRID0ETVAK" xlink:type="simple">YES</abbrev>, smooth-walled conidia, and shorter stipes (40–200 × 2.5–4 vs. 150–400 × 2–3 µm) and metulae (6–12.5 × 2–4 vs. 10–13(–18) × 2.5–3.5 µm). These differences suggest that more specimens should be examined for a more accurate morphological characterization of this fungus.</p></tp:treatment-sec><tp:treatment-sec><!--Section generated to contain objects referenced in tp:taxon-treatment.--><fig id="F1" position="float" orientation="portrait"><object-id xmlns:xlink="http://www.w3.org/1999/xlink" content-type="doi" xlink:type="simple">10.3897/mycokeys.86.73861.figure1</object-id><label>Figure 1.</label><caption><p>Phylogenetic tree of <tp:taxon-name><tp:taxon-name-part taxon-name-part-type="genus" reg="Penicillium">Penicillium</tp:taxon-name-part><tp:taxon-name-part taxon-name-part-type="infraspecific-rank">section</tp:taxon-name-part><tp:taxon-name-part taxon-name-part-type="section" reg="Chrysogena">Chrysogena</tp:taxon-name-part></tp:taxon-name> based on <abbrev xmlns:xlink="http://www.w3.org/1999/xlink" xlink:title="Maximum Likelihood" id="ABBRID0EPOAI" xlink:type="simple">ML</abbrev> analysis obtained by RAxML inferred from the combined <italic>tub</italic>2, <italic>cmdA</italic> and <abbrev xmlns:xlink="http://www.w3.org/1999/xlink" xlink:title="internal transcribed spacer" id="ABBRID0EXOAI" xlink:type="simple">ITS</abbrev> loci. Branch lengths are proportional to phylogenetic distance. Bootstrap support values/Bayesian posterior probability scores above 70%/0.95 are indicated on the nodes. Bold branches indicate <abbrev xmlns:xlink="http://www.w3.org/1999/xlink" xlink:title="bootstrap support" id="ABBRID0E2OAI" xlink:type="simple">bs</abbrev>/<abbrev xmlns:xlink="http://www.w3.org/1999/xlink" xlink:title="posterior probability" id="ABBRID0E6OAI" xlink:type="simple">pp</abbrev> values 100/1. The tree is rooted to <italic><tp:taxon-name><tp:taxon-name-part taxon-name-part-type="genus" reg="Penicillium">P.</tp:taxon-name-part><tp:taxon-name-part taxon-name-part-type="species" reg="turbatum">turbatum</tp:taxon-name-part></tp:taxon-name></italic><abbrev xmlns:xlink="http://www.w3.org/1999/xlink" xlink:title="Westerdijk Fungal Biodiversity Institute" id="ABBRID0EOPAI" xlink:type="simple">CBS</abbrev> 237.60 and <italic><tp:taxon-name><tp:taxon-name-part taxon-name-part-type="genus" reg="Penicillium">P.</tp:taxon-name-part><tp:taxon-name-part taxon-name-part-type="species" reg="bovifimosum">bovifimosum</tp:taxon-name-part></tp:taxon-name></italic><abbrev xmlns:xlink="http://www.w3.org/1999/xlink" xlink:title="Westerdijk Fungal Biodiversity Institute" id="ABBRID0E4PAI" xlink:type="simple">CBS</abbrev> 102825. The name in green is the strain of <italic><tp:taxon-name><tp:taxon-name-part taxon-name-part-type="genus" reg="Penicillium">P.</tp:taxon-name-part><tp:taxon-name-part taxon-name-part-type="species" reg="tardochrysogenum">tardochrysogenum</tp:taxon-name-part></tp:taxon-name></italic> included in this study. <sup>T</sup>= Ex-type strain.</p></caption><graphic xmlns:xlink="http://www.w3.org/1999/xlink" xlink:href="mycokeys-86-103-g001.jpg" position="float" orientation="portrait" xlink:type="simple" id="oo_640600.jpg"><uri content-type="original_file" xlink:type="simple">https://binary.pensoft.net/fig/640600</uri></graphic></fig></tp:treatment-sec><ref-list><ref id="B36"><mixed-citation xmlns:xlink="http://www.w3.org/1999/xlink" xlink:type="simple"><person-group><name name-style="western"><surname>Houbraken</surname><given-names>J</given-names></name><name name-style="western"><surname>Frisvad</surname><given-names>JC</given-names></name><name name-style="western"><surname>Seifert</surname><given-names>KA</given-names></name><name name-style="western"><surname>Overy</surname><given-names>DP</given-names></name><name name-style="western"><surname>Tuthill</surname><given-names>DM</given-names></name><name name-style="western"><surname>Valdez</surname><given-names>JG</given-names></name><name name-style="western"><surname>Samson</surname><given-names>RA</given-names></name></person-group> (<year>2012</year>) <article-title>New penicillin-producing <tp:taxon-name><tp:taxon-name-part taxon-name-part-type="genus">Penicillium</tp:taxon-name-part></tp:taxon-name> species and an overview of <tp:taxon-name><tp:taxon-name-part taxon-name-part-type="genus"/><tp:taxon-name-part taxon-name-part-type="infraspecific-rank">section</tp:taxon-name-part><tp:taxon-name-part taxon-name-part-type="section">Chrysogena</tp:taxon-name-part></tp:taxon-name>.</article-title><source>Persoonia</source><volume>29</volume>: <fpage>78</fpage>–<lpage>100</lpage>. <ext-link xlink:type="simple" ext-link-type="doi" xlink:href="10.3767/003158512X660571">https://doi.org/10.3767/003158512X660571</ext-link></mixed-citation></ref><ref id="B4"><mixed-citation xmlns:xlink="http://www.w3.org/1999/xlink" xlink:type="simple"><person-group><name name-style="western"><surname>Alves</surname><given-names>IM</given-names></name><name name-style="western"><surname>Gonçalves</surname><given-names>VN</given-names></name><name name-style="western"><surname>Oliveira</surname><given-names>FS</given-names></name><name name-style="western"><surname>Schaefer</surname><given-names>CE</given-names></name><name name-style="western"><surname>Rosa</surname><given-names>CA</given-names></name><name name-style="western"><surname>Rosa</surname><given-names>LH</given-names></name></person-group> (<year>2019</year>) <article-title>The diversity, distribution, and pathogenic potential of cultivable fungi present in rocks from the South Shetlands archipelago, Maritime Antarctica.</article-title><source>Extremophiles</source><volume>23</volume>: <fpage>327</fpage>–<lpage>336</lpage>. <ext-link xlink:type="simple" ext-link-type="doi" xlink:href="10.1007/s00792-019-01086-8">https://doi.org/10.1007/s00792-019-01086-8</ext-link></mixed-citation></ref><ref id="B41"><mixed-citation xmlns:xlink="http://www.w3.org/1999/xlink" xlink:type="simple"><person-group><name name-style="western"><surname>Jasim</surname><given-names>AA</given-names></name><name name-style="western"><surname>Mohammed</surname><given-names>BT</given-names></name><name name-style="western"><surname>Lahuf</surname><given-names>AA</given-names></name></person-group> (<year>2019</year>) <article-title>Molecular and enzymatic properties of fungi isolated from historical manuscripts preserved at the Al-Hussein Holy Shrine.</article-title><source>Biochemical and Cellular Archives</source><volume>19</volume>: <fpage>4295</fpage>–<lpage>4305</lpage>.</mixed-citation></ref><ref id="B87"><mixed-citation xmlns:xlink="http://www.w3.org/1999/xlink" xlink:type="simple"><person-group><name name-style="western"><surname>Visagie</surname><given-names>CM</given-names></name><name name-style="western"><surname>Houbraken</surname><given-names>J</given-names></name><name name-style="western"><surname>Frisvad</surname><given-names>JC</given-names></name><name name-style="western"><surname>Hong</surname><given-names>SB</given-names></name><name name-style="western"><surname>Klaassen</surname><given-names>CHW</given-names></name><name name-style="western"><surname>Perrone</surname><given-names>G</given-names></name><name name-style="western"><surname>Seifert</surname><given-names>KA</given-names></name><name name-style="western"><surname>Varga</surname><given-names>J</given-names></name><name name-style="western"><surname>Yaguchi</surname><given-names>T</given-names></name><name name-style="western"><surname>Samson</surname><given-names>RA</given-names></name></person-group> (<year>2014a</year>) <article-title>Identification and nomenclature of the genus <italic><tp:taxon-name><tp:taxon-name-part taxon-name-part-type="genus">Penicillium</tp:taxon-name-part></tp:taxon-name></italic>.</article-title><source>Studies in Mycology</source><volume>78</volume>: <fpage>343</fpage>–<lpage>371</lpage>. <ext-link xlink:type="simple" ext-link-type="doi" xlink:href="10.1016/j.simyco.2014.09.001">https://doi.org/10.1016/j.simyco.2014.09.001</ext-link></mixed-citation></ref></ref-list></tp:taxon-treatment>
