# Supplementary material for: ﻿New and interesting species of Penicillium (Eurotiomycetes, Aspergillaceae) in freshwater sediments from Spain
Source: MycoKeys. 2022 Feb 1;86:103–45. doi: 10.3897/mycokeys.86.73861 (PMC8825427; doi:10.3897/mycokeys.86.73861)
Supplement: XML Treatment for Penicillium vaccaeorum [file mycokeys.86.73861-treatment8.xml]

<!DOCTYPE tp:taxon-treatment
  PUBLIC "-//TaxonX//DTD Taxonomic Treatment Publishing DTD v0 20100105//EN" "tax-treatment-NSO.dtd">
<tp:taxon-treatment xmlns:tp="http://www.plazi.org/taxpub"><tp:treatment-meta><kwd-group><label>Taxon classification</label><kwd>
              <named-content content-type="kingdom">Fungi</named-content>
            </kwd><kwd>
              <named-content content-type="order">Eurotiales</named-content>
            </kwd><kwd>
              <named-content content-type="family">Aspergillaceae</named-content>
            </kwd></kwd-group><mixed-citation publication-type="journal"><person-group><name><surname>Torres-Garcia</surname><given-names>Daniel</given-names></name><name><surname>Gené</surname><given-names>Josepa</given-names></name><name><surname>García</surname><given-names>Dania</given-names></name></person-group><article-title>﻿New and interesting species of <italic><tp:taxon-name><tp:taxon-name-part taxon-name-part-type="genus" reg="Penicillium">Penicillium</tp:taxon-name-part></tp:taxon-name></italic> (<tp:taxon-name><tp:taxon-name-part taxon-name-part-type="class">Eurotiomycetes</tp:taxon-name-part></tp:taxon-name>, <tp:taxon-name><tp:taxon-name-part taxon-name-part-type="genus" reg="Aspergillaceae">Aspergillaceae</tp:taxon-name-part></tp:taxon-name>) in freshwater sediments from Spain</article-title><source>MycoKeys</source><day>01</day><month>02</month><year>2022</year><volume>86</volume><fpage>103</fpage><lpage>145</lpage><pub-id pub-id-type="doi">10.3897/mycokeys.86.73861</pub-id></mixed-citation></tp:treatment-meta><tp:nomenclature><label>﻿</label><tp:taxon-name>
            <tp:taxon-name-part taxon-name-part-type="genus" reg="Penicillium">Penicillium</tp:taxon-name-part>
            <tp:taxon-name-part taxon-name-part-type="species" reg="vaccaeorum">vaccaeorum</tp:taxon-name-part>
            <object-id xmlns:xlink="http://www.w3.org/1999/xlink" content-type="mycobank" xlink:type="simple">109999</object-id>
          </tp:taxon-name><tp:taxon-authority>Quintanilla, Mycopathol. 80: 74. 1982.</tp:taxon-authority><xref ref-type="fig" rid="F16">Figure 16</xref><tp:nomenclature-citation-list><tp:nomenclature-citation><tp:taxon-name>
                <tp:taxon-name-part taxon-name-part-type="genus" reg="Penicillium"/>
                <tp:taxon-name-part taxon-name-part-type="species" reg="lacussarmientei"/>
              </tp:taxon-name><comment>=<tp:taxon-name><tp:taxon-name-part taxon-name-part-type="genus" reg="Penicillium">Penicillium</tp:taxon-name-part><tp:taxon-name-part taxon-name-part-type="species" reg="lacussarmientei">lacussarmientei</tp:taxon-name-part></tp:taxon-name> Ramírez, Mycopathol. 96: 29. 1986. </comment></tp:nomenclature-citation></tp:nomenclature-citation-list></tp:nomenclature><tp:treatment-sec sec-type="material" id="SECID0ESXAK"><title>Type.</title><p>Spain, Valladolid, San Miguel del Arroyo, from sandy soil under pine tree; J.A. Quintanilla (<bold><italic>holotype</italic></bold><abbrev xmlns:xlink="http://www.w3.org/1999/xlink" xlink:title="Westerdijk Fungal Biodiversity Institute" id="ABBRID0E2XAK" xlink:type="simple">CBS</abbrev> H-148.83, cultures ex-type <abbrev xmlns:xlink="http://www.w3.org/1999/xlink" xlink:title="Westerdijk Fungal Biodiversity Institute" id="ABBRID0E6XAK" xlink:type="simple">CBS</abbrev> 148.83, DTO 9E2, CECT 2753).</p><fig id="F16" position="float" orientation="portrait"><object-id xmlns:xlink="http://www.w3.org/1999/xlink" content-type="doi" xlink:type="simple">10.3897/mycokeys.86.73861.figure16</object-id><label>Figure 16.</label><caption><p>Morphological characters of <italic><tp:taxon-name><tp:taxon-name-part taxon-name-part-type="genus" reg="Penicillium">Penicillium</tp:taxon-name-part><tp:taxon-name-part taxon-name-part-type="species" reg="vaccaeorum">vaccaeorum</tp:taxon-name-part></tp:taxon-name></italic> (<named-content xmlns:xlink="http://www.w3.org/1999/xlink" content-type="dwc:institutional_code" xlink:type="simple">FMR</named-content> 17967). <bold>A</bold> colonies from left to right (top row) <abbrev xmlns:xlink="http://www.w3.org/1999/xlink" xlink:title="Czapek Yeast Autolysate agar" id="ABBRID0E3YAK" xlink:type="simple">CYA</abbrev>, <abbrev xmlns:xlink="http://www.w3.org/1999/xlink" xlink:title="Malt Extract Agar" id="ABBRID0EAZAK" xlink:type="simple">MEA</abbrev>, <abbrev xmlns:xlink="http://www.w3.org/1999/xlink" xlink:title="Yeast Extract Sucrose agar" id="ABBRID0EEZAK" xlink:type="simple">YES</abbrev>, and <abbrev xmlns:xlink="http://www.w3.org/1999/xlink" xlink:title="Oatmeal agar" id="ABBRID0EIZAK" xlink:type="simple">OA</abbrev>; (bottom row) <abbrev xmlns:xlink="http://www.w3.org/1999/xlink" xlink:title="Czapek Yeast Autolysate agar" id="ABBRID0EMZAK" xlink:type="simple">CYA</abbrev> reverse, <abbrev xmlns:xlink="http://www.w3.org/1999/xlink" xlink:title="Malt Extract Agar" id="ABBRID0EQZAK" xlink:type="simple">MEA</abbrev> reverse, <abbrev xmlns:xlink="http://www.w3.org/1999/xlink" xlink:title="Dichloran 18% Glycerol agar" id="ABBRID0EUZAK" xlink:type="simple">DG18</abbrev>, and <abbrev xmlns:xlink="http://www.w3.org/1999/xlink" xlink:title="Creatine Sucrose agar" id="ABBRID0EYZAK" xlink:type="simple">CREA</abbrev><bold>B–E</bold> conidiophores on <abbrev xmlns:xlink="http://www.w3.org/1999/xlink" xlink:title="Malt Extract Agar" id="ABBRID0E5ZAK" xlink:type="simple">MEA</abbrev><bold>F</bold> conidia. Scale Bars: 25 μm (<bold>B</bold>), 10 μm (<bold>C–F</bold>).</p></caption><graphic xmlns:xlink="http://www.w3.org/1999/xlink" xlink:href="mycokeys-86-103-g016.jpg" position="float" orientation="portrait" xlink:type="simple" id="oo_640615.jpg"><uri content-type="original_file" xlink:type="simple">https://binary.pensoft.net/fig/640615</uri></graphic></fig></tp:treatment-sec><tp:treatment-sec sec-type="Subgeneric classification" id="SECID0EN1AK"><title>Subgeneric classification.</title><p>
            Subgenus <tp:taxon-name><tp:taxon-name-part taxon-name-part-type="genus" reg="Penicillium"/><tp:taxon-name-part taxon-name-part-type="subgenus" reg="Aspergilloides">Aspergilloides</tp:taxon-name-part></tp:taxon-name>, <tp:taxon-name><tp:taxon-name-part taxon-name-part-type="genus" reg="Penicillium"/><tp:taxon-name-part taxon-name-part-type="infraspecific-rank">section</tp:taxon-name-part><tp:taxon-name-part taxon-name-part-type="section" reg="Citrina">Citrina</tp:taxon-name-part></tp:taxon-name>, series <italic><tp:taxon-name><tp:taxon-name-part taxon-name-part-type="genus" reg="Penicillium"/><tp:taxon-name-part taxon-name-part-type="series" reg="Roseopurpurea">Roseopurpurea</tp:taxon-name-part></tp:taxon-name></italic></p></tp:treatment-sec><tp:treatment-sec sec-type="description" id="SECID0ER2AK"><title>Description.</title><p><bold><italic>Mycelium</italic></bold> superficial and immersed composed of septate, smooth-walled, hyaline hyphae of 1.5–2.5 μm wide. <bold><italic>Conidiophores</italic></bold> monoverticillate, rarely biverticillate and divaricate; <bold><italic>stipes</italic></bold> smooth-walled, vesiculate, 22.5–103 × 1.5–2.5 μm (vesicle up to 4.5 µm); <bold><italic>metulae</italic></bold> divergent 2–3, unequal in length, 7–37 × 1.5–3 µm; <bold><italic>phialides</italic></bold> 2–5 per stipe/metula, ampulliform, 6–8.5 × 2–2.5 μm; <bold><italic>conidia</italic></bold> smooth- or finely roughened, globose, 2–2.5 × 2–2.5 μm.</p></tp:treatment-sec><tp:treatment-sec sec-type="description" id="SECID0EL3AK"><title>Culture characteristics (7 d at 25 °C).</title><p>Colonies on <abbrev xmlns:xlink="http://www.w3.org/1999/xlink" xlink:title="Czapek Yeast Autolysate agar" id="ABBRID0ER3AK" xlink:type="simple">CYA</abbrev>, 20–22 mm diam., slightly raised, velvety, radially sulcate, dull red (8C3) at center to light yellow (4A5) and white (1A1) towards periphery, margins slightly undulate, sporulation sparse, conidial masses grayish green (28B3); reverse brownish orange (5C6); with reddish soluble pigment. On <abbrev xmlns:xlink="http://www.w3.org/1999/xlink" xlink:title="Malt Extract Agar" id="ABBRID0EV3AK" xlink:type="simple">MEA</abbrev>, 24–27 mm diam., slightly elevated, velvety, light yellow (4A5) and pale orange (5A2) at periphery, margins low and entire, sporulation sparse, conidial masses grayish green (27C4); reverse golden yellow (5B7) and reddish-yellow (4A6) at periphery; soluble pigment absent. On <abbrev xmlns:xlink="http://www.w3.org/1999/xlink" xlink:title="Yeast Extract Sucrose agar" id="ABBRID0EZ3AK" xlink:type="simple">YES</abbrev>, 30–32 mm diam., slightly raised at center, velvety, radially sulcate, pale yellow (3A3) to white (1A1) and brownish orange (5C3) towards periphery, margins slightly undulate, sporulation abundant, conidial masses grayish green (28B3); reverse brownish yellow (5C8); soluble pigment absent. On <abbrev xmlns:xlink="http://www.w3.org/1999/xlink" xlink:title="Oatmeal agar" id="ABBRID0E43AK" xlink:type="simple">OA</abbrev>, 18–20 mm diam., flattened, velvety, dark green (28F4) to light gray (25D1) and white (1A1) towards periphery, margins low and entire, sporulation abundant, conidial masses dull green (25D3); reverse brown (6E4) and yellowish gray (4B2) at periphery; soluble pigment absent. On <abbrev xmlns:xlink="http://www.w3.org/1999/xlink" xlink:title="Dichloran 18% Glycerol agar" id="ABBRID0EB4AK" xlink:type="simple">DG18</abbrev>, 12–13 mm, slightly raised at center, velvety, radially sulcate, white (1A1) and yellowish white (1A2) towards periphery, margins regular, sporulation sparse, conidial masses grayish green (27C3); reverse light yellow (4A5) and white (1A1) at periphery; soluble pigment absent. On <abbrev xmlns:xlink="http://www.w3.org/1999/xlink" xlink:title="Creatine Sucrose agar" id="ABBRID0EF4AK" xlink:type="simple">CREA</abbrev>, 9–11 mm diam., flattened, floccose, yellowish green (29B7) and white (1A1) towards periphery, margins entire, sporulation sparse, conidial masses grayish green (28B3); reverse dark gray (1F1); soluble pigment and production of acid absent.</p></tp:treatment-sec><tp:treatment-sec sec-type="Colony diameter on CYA after 7d (mm)" id="SECID0EJ4AK"><title>Colony diameter on CYA after 7d (mm).</title><p>On <abbrev xmlns:xlink="http://www.w3.org/1999/xlink" xlink:title="Czapek Yeast Autolysate agar" id="ABBRID0EP4AK" xlink:type="simple">CYA</abbrev>: 5 °C no growth, 15 °C 13–14, 20 °C 16–17, 30 °C 18–20, 35 °C 6–11, 37 °C no growth, 40 °C no growth.</p></tp:treatment-sec><tp:treatment-sec sec-type="material" id="SECID0ET4AK"><title>Specimens examined.</title><p>Spain, Catalonia, Fogars de Montclús, La Costa de l’Infern, from stream sediments, Oct 2018, <italic>D. Torres</italic> (<named-content xmlns:xlink="http://www.w3.org/1999/xlink" content-type="dwc:institutional_code" xlink:type="simple">FMR</named-content> 17531); Fogars de Montclús, La Costa de l’Infern, from stream sediments, Oct 2018, <italic>D. Torres</italic> (<named-content xmlns:xlink="http://www.w3.org/1999/xlink" content-type="dwc:institutional_code" xlink:type="simple">FMR</named-content> 17534); Aitona, Segre River, from sediments, Dec 2020, <italic>D. Torres</italic> &amp; <italic>J. Gené</italic> (<named-content xmlns:xlink="http://www.w3.org/1999/xlink" content-type="dwc:institutional_code" xlink:type="simple">FMR</named-content> 18100); La Granja d’Escarp, Segre River, from sediments, Dec 2020, <italic>D. Torres</italic> &amp; <italic>J. Gené</italic> (<named-content xmlns:xlink="http://www.w3.org/1999/xlink" content-type="dwc:institutional_code" xlink:type="simple">FMR</named-content> 18123); Balearic Islands, Mallorca, Serra de Tramontana, from stream sediments, Dec 2018, <italic>J. F. Cano</italic> (<named-content xmlns:xlink="http://www.w3.org/1999/xlink" content-type="dwc:institutional_code" xlink:type="simple">FMR</named-content> 17616); Basque Country, from stream sediments, Aug 2019, <italic>J. Gené</italic> (<named-content xmlns:xlink="http://www.w3.org/1999/xlink" content-type="dwc:institutional_code" xlink:type="simple">FMR</named-content> 17967).</p></tp:treatment-sec><tp:treatment-sec sec-type="distribution" id="SECID0EB6AK"><title>Distribution.</title><p>Argentina, Canada, Chile, Spain, The Netherlands and Turkey.</p></tp:treatment-sec><tp:treatment-sec sec-type="notes" id="SECID0EG6AK"><title>Notes.</title><p><italic><tp:taxon-name><tp:taxon-name-part taxon-name-part-type="genus" reg="Penicillium">Penicillium</tp:taxon-name-part><tp:taxon-name-part taxon-name-part-type="species" reg="vaccaeorum">vaccaeorum</tp:taxon-name-part></tp:taxon-name></italic> and <italic><tp:taxon-name><tp:taxon-name-part taxon-name-part-type="genus" reg="Penicillium">P.</tp:taxon-name-part><tp:taxon-name-part taxon-name-part-type="species" reg="lacussarmientei">lacussarmientei</tp:taxon-name-part></tp:taxon-name></italic>, two species described from sandy soils in Spain and Chile (<xref ref-type="bibr" rid="B68">Quintanilla 1982</xref>; <xref ref-type="bibr" rid="B69">Ramírez 1986</xref>), respectively, were considered synonyms of <italic><tp:taxon-name><tp:taxon-name-part taxon-name-part-type="genus" reg="Penicillium">P.</tp:taxon-name-part><tp:taxon-name-part taxon-name-part-type="species" reg="roseopurpureum">roseopurpureum</tp:taxon-name-part></tp:taxon-name></italic> by <xref ref-type="bibr" rid="B16">Frisvad et al. (1990)</xref>, noting that both species were fast growing variants of <italic><tp:taxon-name><tp:taxon-name-part taxon-name-part-type="genus" reg="Penicillium">P.</tp:taxon-name-part><tp:taxon-name-part taxon-name-part-type="species" reg="roseopurpureum">roseopurpureum</tp:taxon-name-part></tp:taxon-name></italic>. Later on, based on that criterion and the lack of morphological differences, <xref ref-type="bibr" rid="B34">Houbraken et al. (2011)</xref> considered the two former species synonyms of <italic><tp:taxon-name><tp:taxon-name-part taxon-name-part-type="genus" reg="Penicillium">P.</tp:taxon-name-part><tp:taxon-name-part taxon-name-part-type="species" reg="sanguifluum">sanguifluum</tp:taxon-name-part></tp:taxon-name></italic> despite some sequence variation where <italic><tp:taxon-name><tp:taxon-name-part taxon-name-part-type="genus" reg="Penicillium">P.</tp:taxon-name-part><tp:taxon-name-part taxon-name-part-type="species" reg="vaccaeorum">vaccaeorum</tp:taxon-name-part></tp:taxon-name></italic> and <italic><tp:taxon-name><tp:taxon-name-part taxon-name-part-type="genus" reg="Penicillium">P.</tp:taxon-name-part><tp:taxon-name-part taxon-name-part-type="species" reg="lacussarmientei">lacussarmientei</tp:taxon-name-part></tp:taxon-name></italic> clustered together in a clade sister to that of <italic><tp:taxon-name><tp:taxon-name-part taxon-name-part-type="genus" reg="Penicillium">P.</tp:taxon-name-part><tp:taxon-name-part taxon-name-part-type="species" reg="sanguifluum">sanguifluum</tp:taxon-name-part></tp:taxon-name></italic>. Our phylogeny correlates with <xref ref-type="bibr" rid="B34">Houbraken et al. (2011)</xref> who found the same topology. Having the opportunity to examine specimens from both monophyletic sister clades (Fig. <xref ref-type="fig" rid="F8">8</xref>), we observed consistent phenotypic features to distinguish them. For instance, isolates of <italic><tp:taxon-name><tp:taxon-name-part taxon-name-part-type="genus" reg="Penicillium">P.</tp:taxon-name-part><tp:taxon-name-part taxon-name-part-type="species" reg="vaccaeorum">vaccaeorum</tp:taxon-name-part></tp:taxon-name></italic> had longer stipes (up to 103 μm; up to 120 μm in the protologue of the species) (<xref ref-type="bibr" rid="B68">Quintanilla 1982</xref>), they were able to grow on <abbrev xmlns:xlink="http://www.w3.org/1999/xlink" xlink:title="Czapek Yeast Autolysate agar" id="ABBRID0ELDBK" xlink:type="simple">CYA</abbrev> at 35 °C (6–11 mm diam. after 7 d), had good sporulation and faster growth on <abbrev xmlns:xlink="http://www.w3.org/1999/xlink" xlink:title="Yeast Extract Sucrose agar" id="ABBRID0EPDBK" xlink:type="simple">YES</abbrev> agar (30–32 mm diam. 7 d) and more restricted on <abbrev xmlns:xlink="http://www.w3.org/1999/xlink" xlink:title="Dichloran 18% Glycerol agar" id="ABBRID0ETDBK" xlink:type="simple">DG18</abbrev> (12–13 mm diam. 7 d). In contrast, isolates of the <italic><tp:taxon-name><tp:taxon-name-part taxon-name-part-type="genus" reg="Penicillium">P.</tp:taxon-name-part><tp:taxon-name-part taxon-name-part-type="species" reg="sanguifluum">sanguifluum</tp:taxon-name-part></tp:taxon-name></italic> clade showed considerably shorter conidiophores (15–50 µm long), they were unable to grow above 30 °C, and the colonies on <abbrev xmlns:xlink="http://www.w3.org/1999/xlink" xlink:title="Yeast Extract Sucrose agar" id="ABBRID0ECEBK" xlink:type="simple">YES</abbrev> and <abbrev xmlns:xlink="http://www.w3.org/1999/xlink" xlink:title="Dichloran 18% Glycerol agar" id="ABBRID0EGEBK" xlink:type="simple">DG18</abbrev> showed sparsely or absent sporulation and attained 18–28 mm and 16–22 mm diam., respectively (<xref ref-type="bibr" rid="B34">Houbraken et al. 2011</xref>). Hence, genetic and phenotypic differences support the reinstatement of <italic><tp:taxon-name><tp:taxon-name-part taxon-name-part-type="genus" reg="Penicillium">P.</tp:taxon-name-part><tp:taxon-name-part taxon-name-part-type="species" reg="vaccaeorum">vaccaeorum</tp:taxon-name-part></tp:taxon-name></italic> as an accepted species, with <italic><tp:taxon-name><tp:taxon-name-part taxon-name-part-type="genus" reg="Penicillium">P.</tp:taxon-name-part><tp:taxon-name-part taxon-name-part-type="species" reg="lacussarmientei">lacussarmientei</tp:taxon-name-part></tp:taxon-name></italic> considered synonym. This species together with <italic><tp:taxon-name><tp:taxon-name-part taxon-name-part-type="genus" reg="Penicillium">P.</tp:taxon-name-part><tp:taxon-name-part taxon-name-part-type="species" reg="sanguifluum">sanguifluum</tp:taxon-name-part></tp:taxon-name></italic> and <italic><tp:taxon-name><tp:taxon-name-part taxon-name-part-type="genus" reg="Penicillium">P.</tp:taxon-name-part><tp:taxon-name-part taxon-name-part-type="species" reg="roseopurpureum">roseopurpureum</tp:taxon-name-part></tp:taxon-name></italic> are classified in series <italic><tp:taxon-name><tp:taxon-name-part taxon-name-part-type="series" reg="Roseopurpurea">Roseopurpurea</tp:taxon-name-part></tp:taxon-name></italic>, which differs from almost all series of the <tp:taxon-name><tp:taxon-name-part taxon-name-part-type="infraspecific-rank">section</tp:taxon-name-part><tp:taxon-name-part taxon-name-part-type="section" reg="Citrina">Citrina</tp:taxon-name-part></tp:taxon-name> by species’ monoverticillate conidiophores. The only other series in the section with monoverticillate conidiophores is <italic><tp:taxon-name><tp:taxon-name-part taxon-name-part-type="genus" reg="Gallaica">Gallaica</tp:taxon-name-part></tp:taxon-name></italic>, represented exclusively by <italic><tp:taxon-name><tp:taxon-name-part taxon-name-part-type="genus" reg="Penicillium">P.</tp:taxon-name-part><tp:taxon-name-part taxon-name-part-type="species" reg="gallaicum">gallaicum</tp:taxon-name-part></tp:taxon-name></italic>, which differs from the former series mainly by the production of sclerotia (<xref ref-type="bibr" rid="B39">Houbraken et al. 2020</xref>).</p><p>According to the revised data, <italic><tp:taxon-name><tp:taxon-name-part taxon-name-part-type="genus" reg="Penicillium">P.</tp:taxon-name-part><tp:taxon-name-part taxon-name-part-type="species" reg="vaccaeorum">vaccaeorum</tp:taxon-name-part></tp:taxon-name></italic> occurs worldwide, and is commonly isolated from sandy soils of beaches and forests, and even associated with ants (Table <xref ref-type="table" rid="T1">1</xref>).</p></tp:treatment-sec><tp:treatment-sec><!--Section generated to contain objects referenced in tp:taxon-treatment.--><fig id="F8" position="float" orientation="portrait"><object-id xmlns:xlink="http://www.w3.org/1999/xlink" content-type="doi" xlink:type="simple">10.3897/mycokeys.86.73861.figure8</object-id><label>Figure 8.</label><caption><p>Phylogenetic tree of <tp:taxon-name><tp:taxon-name-part taxon-name-part-type="genus" reg="Penicillium">Penicillium</tp:taxon-name-part><tp:taxon-name-part taxon-name-part-type="infraspecific-rank">section</tp:taxon-name-part><tp:taxon-name-part taxon-name-part-type="section" reg="Citrina">Citrina</tp:taxon-name-part></tp:taxon-name> based on <abbrev xmlns:xlink="http://www.w3.org/1999/xlink" xlink:title="Maximum Likelihood" id="ABBRID0EY1BI" xlink:type="simple">ML</abbrev> analysis obtained by RAxML inferred from the combined <italic>tub</italic>2, <italic>cmdA</italic>, and <abbrev xmlns:xlink="http://www.w3.org/1999/xlink" xlink:title="internal transcribed spacer" id="ABBRID0EA2BI" xlink:type="simple">ITS</abbrev> loci. Branch lengths are proportional to phylogenetic distance. Bootstrap support values/Bayesian posterior probability scores above 70%/0.95 are indicated on the nodes. Bold branches indicate <abbrev xmlns:xlink="http://www.w3.org/1999/xlink" xlink:title="bootstrap support" id="ABBRID0EE2BI" xlink:type="simple">bs</abbrev>/<abbrev xmlns:xlink="http://www.w3.org/1999/xlink" xlink:title="posterior probability" id="ABBRID0EI2BI" xlink:type="simple">pp</abbrev> values 100/1. The tree is rooted to <italic><tp:taxon-name><tp:taxon-name-part taxon-name-part-type="genus" reg="Penicillium">P.</tp:taxon-name-part><tp:taxon-name-part taxon-name-part-type="species" reg="cainii">cainii</tp:taxon-name-part></tp:taxon-name></italic> DAOM 239914 and <italic><tp:taxon-name><tp:taxon-name-part taxon-name-part-type="genus" reg="Penicillium">P.</tp:taxon-name-part><tp:taxon-name-part taxon-name-part-type="species" reg="jacksonii">jacksonii</tp:taxon-name-part></tp:taxon-name></italic> CCFC 239937. The name in green is the resurrected species <italic><tp:taxon-name><tp:taxon-name-part taxon-name-part-type="genus" reg="Penicillium">P.</tp:taxon-name-part><tp:taxon-name-part taxon-name-part-type="species" reg="vaccaeorum">vaccaeorum</tp:taxon-name-part></tp:taxon-name></italic> included in this study. <sup>T</sup>= Ex-type strain.</p></caption><graphic xmlns:xlink="http://www.w3.org/1999/xlink" xlink:href="mycokeys-86-103-g008.jpg" position="float" orientation="portrait" xlink:type="simple" id="oo_640607.jpg"><uri content-type="original_file" xlink:type="simple">https://binary.pensoft.net/fig/640607</uri></graphic></fig><table-wrap id="T1" position="float" orientation="portrait"><label>Table 1.</label><caption><p>Strain information and GenBank/EMBL accession numbers of the <italic><tp:taxon-name><tp:taxon-name-part taxon-name-part-type="genus" reg="Penicillium">Penicillium</tp:taxon-name-part></tp:taxon-name></italic> species investigated in this study.</p></caption><table id="TID0E5UDI" rules="all"><tbody><tr><th rowspan="2" colspan="1">Species</th><th rowspan="2" colspan="1">Section</th><th rowspan="2" colspan="1">Strain no.<sup>1</sup></th><th rowspan="2" colspan="1">Substrate and Origin</th><th rowspan="1" colspan="4">GenBank nucleotide accession no.<sup>2</sup>:</th><th rowspan="2" colspan="1">Citation</th></tr><tr><th rowspan="1" colspan="1"><italic>tub</italic>2</th><th rowspan="1" colspan="1">
                  <italic>cmdA</italic>
                </th><th rowspan="1" colspan="1">
                  <abbrev xmlns:xlink="http://www.w3.org/1999/xlink" xlink:title="internal transcribed spacer" id="ABBRID0E2BAE" xlink:type="simple">ITS</abbrev>
                </th><th rowspan="1" colspan="1"><italic>rpb</italic>2</th></tr><tr><td rowspan="1" colspan="1">
                  <bold>
                    <italic>
                      <tp:taxon-name><tp:taxon-name-part taxon-name-part-type="genus" reg="Penicillium">P.</tp:taxon-name-part><tp:taxon-name-part taxon-name-part-type="species" reg="ausonanum">ausonanum</tp:taxon-name-part></tp:taxon-name>
                    </italic>
                  </bold>
                </td><td rowspan="1" colspan="1">
                  <bold>
                    <italic><tp:taxon-name><tp:taxon-name-part taxon-name-part-type="genus" reg="Lanata">Lanata</tp:taxon-name-part></tp:taxon-name>–<tp:taxon-name><tp:taxon-name-part taxon-name-part-type="genus" reg="Divaricata">Divaricata</tp:taxon-name-part></tp:taxon-name></italic>
                  </bold>
                </td><td rowspan="1" colspan="1">
                  <bold><named-content xmlns:xlink="http://www.w3.org/1999/xlink" content-type="dwc:institutional_code" xlink:type="simple">FMR</named-content> 16948<sup>T</sup></bold>
                </td><td rowspan="1" colspan="1">
                  <bold>Fluvial sediment, stream of the Guilleries National Park, Barcelona, Catalonia, Spain</bold>
                </td><td rowspan="1" colspan="1">
                  <bold>
                    <ext-link xmlns:xlink="http://www.w3.org/1999/xlink" ext-link-type="gen" xlink:href="LR655809" xlink:type="simple">LR655809</ext-link>
                  </bold>
                </td><td rowspan="1" colspan="1">
                  <bold>
                    <ext-link xmlns:xlink="http://www.w3.org/1999/xlink" ext-link-type="gen" xlink:href="LR655810" xlink:type="simple">LR655810</ext-link>
                  </bold>
                </td><td rowspan="1" colspan="1">
                  <bold>
                    <ext-link xmlns:xlink="http://www.w3.org/1999/xlink" ext-link-type="gen" xlink:href="LR655808" xlink:type="simple">LR655808</ext-link>
                  </bold>
                </td><td rowspan="1" colspan="1">
                  <bold>
                    <ext-link xmlns:xlink="http://www.w3.org/1999/xlink" ext-link-type="gen" xlink:href="LR655811" xlink:type="simple">LR655811</ext-link>
                  </bold>
                </td><td rowspan="1" colspan="1">
                  <bold>This study</bold>
                </td></tr><tr><td rowspan="1" colspan="1">
                  <bold>
                    <italic>
                      <tp:taxon-name><tp:taxon-name-part taxon-name-part-type="genus" reg="Penicillium">P.</tp:taxon-name-part><tp:taxon-name-part taxon-name-part-type="species" reg="guarroi">guarroi</tp:taxon-name-part></tp:taxon-name>
                    </italic>
                  </bold>
                </td><td rowspan="1" colspan="1">
                  <bold>
                    <italic>
                      <tp:taxon-name><tp:taxon-name-part taxon-name-part-type="genus" reg="Gracilenta">Gracilenta</tp:taxon-name-part></tp:taxon-name>
                    </italic>
                  </bold>
                </td><td rowspan="1" colspan="1">
                  <bold><named-content xmlns:xlink="http://www.w3.org/1999/xlink" content-type="dwc:institutional_code" xlink:type="simple">FMR</named-content> 17747<sup>T</sup></bold>
                </td><td rowspan="1" colspan="1">
                  <bold>Fluvial sediment, Brugent River, Tarragona, Catalonia, Spain</bold>
                </td><td rowspan="1" colspan="1">
                  <bold>
                    <ext-link xmlns:xlink="http://www.w3.org/1999/xlink" ext-link-type="gen" xlink:href="LR814134" xlink:type="simple">LR814134</ext-link>
                  </bold>
                </td><td rowspan="1" colspan="1">
                  <bold>
                    <ext-link xmlns:xlink="http://www.w3.org/1999/xlink" ext-link-type="gen" xlink:href="LR814140" xlink:type="simple">LR814140</ext-link>
                  </bold>
                </td><td rowspan="1" colspan="1">
                  <bold>
                    <ext-link xmlns:xlink="http://www.w3.org/1999/xlink" ext-link-type="gen" xlink:href="LR814139" xlink:type="simple">LR814139</ext-link>
                  </bold>
                </td><td rowspan="1" colspan="1">
                  <bold>
                    <ext-link xmlns:xlink="http://www.w3.org/1999/xlink" ext-link-type="gen" xlink:href="LR814145" xlink:type="simple">LR814145</ext-link>
                  </bold>
                </td><td rowspan="1" colspan="1">
                  <bold>This study</bold>
                </td></tr><tr><td rowspan="2" colspan="1">
                  <italic>
                    <tp:taxon-name><tp:taxon-name-part taxon-name-part-type="genus" reg="Penicillium">P.</tp:taxon-name-part><tp:taxon-name-part taxon-name-part-type="species" reg="heteromorphum">heteromorphum</tp:taxon-name-part></tp:taxon-name>
                  </italic>
                </td><td rowspan="1" colspan="1">
                  <italic>
                    <tp:taxon-name><tp:taxon-name-part taxon-name-part-type="genus" reg="Exilicaulis">Exilicaulis</tp:taxon-name-part></tp:taxon-name>
                  </italic>
                </td><td rowspan="1" colspan="1"><abbrev xmlns:xlink="http://www.w3.org/1999/xlink" xlink:title="Westerdijk Fungal Biodiversity Institute" id="ABBRID0ESIAE" xlink:type="simple">CBS</abbrev> 226.89<sup>T</sup></td><td rowspan="1" colspan="1">Soil, China</td><td rowspan="1" colspan="1">
                  <ext-link xmlns:xlink="http://www.w3.org/1999/xlink" ext-link-type="gen" xlink:href="KJ834455" xlink:type="simple">KJ834455</ext-link>
                </td><td rowspan="1" colspan="1">
                  <ext-link xmlns:xlink="http://www.w3.org/1999/xlink" ext-link-type="gen" xlink:href="KP016786" xlink:type="simple">KP016786</ext-link>
                </td><td rowspan="1" colspan="1">
                  <ext-link xmlns:xlink="http://www.w3.org/1999/xlink" ext-link-type="gen" xlink:href="KC411702" xlink:type="simple">KC411702</ext-link>
                </td><td rowspan="1" colspan="1">
                  <ext-link xmlns:xlink="http://www.w3.org/1999/xlink" ext-link-type="gen" xlink:href="JN406605" xlink:type="simple">JN406605</ext-link>
                </td><td rowspan="1" colspan="1">
                  <xref ref-type="bibr" rid="B87">Visagie et al. 2014a</xref>
                </td></tr><tr><td rowspan="1" colspan="1">
                  <italic>
                    <tp:taxon-name><tp:taxon-name-part taxon-name-part-type="genus" reg="Exilicaulis">Exilicaulis</tp:taxon-name-part></tp:taxon-name>
                  </italic>
                </td><td rowspan="1" colspan="1">
                  <bold><named-content xmlns:xlink="http://www.w3.org/1999/xlink" content-type="dwc:institutional_code" xlink:type="simple">FMR</named-content> 18043</bold>
                </td><td rowspan="1" colspan="1">
                  <bold>Fluvial sediment, stream of the Cadí–Moixerò Natural Park, Lleida, Catalonia, Spain</bold>
                </td><td rowspan="1" colspan="1">
                  <bold>
                    <ext-link xmlns:xlink="http://www.w3.org/1999/xlink" ext-link-type="gen" xlink:href="LR861780" xlink:type="simple">LR861780</ext-link>
                  </bold>
                </td><td rowspan="1" colspan="1">
                  <bold>
                    <ext-link xmlns:xlink="http://www.w3.org/1999/xlink" ext-link-type="gen" xlink:href="LR861782" xlink:type="simple">LR861782</ext-link>
                  </bold>
                </td><td rowspan="1" colspan="1">
                  <bold>
                    <ext-link xmlns:xlink="http://www.w3.org/1999/xlink" ext-link-type="gen" xlink:href="LR861783" xlink:type="simple">LR861783</ext-link>
                  </bold>
                </td><td rowspan="1" colspan="1">
                  <bold>
                    <ext-link xmlns:xlink="http://www.w3.org/1999/xlink" ext-link-type="gen" xlink:href="LR861784" xlink:type="simple">LR861784</ext-link>
                  </bold>
                </td><td rowspan="1" colspan="1">
                  <bold>This study</bold>
                </td></tr><tr><td rowspan="1" colspan="1">
                  <bold>
                    <italic>
                      <tp:taxon-name><tp:taxon-name-part taxon-name-part-type="genus" reg="Penicillium">P.</tp:taxon-name-part><tp:taxon-name-part taxon-name-part-type="species" reg="irregulare">irregulare</tp:taxon-name-part></tp:taxon-name>
                    </italic>
                  </bold>
                </td><td rowspan="1" colspan="1">
                  <bold>
                    <italic>
                      <tp:taxon-name><tp:taxon-name-part taxon-name-part-type="genus" reg="Canescentia">Canescentia</tp:taxon-name-part></tp:taxon-name>
                    </italic>
                  </bold>
                </td><td rowspan="1" colspan="1">
                  <bold><named-content xmlns:xlink="http://www.w3.org/1999/xlink" content-type="dwc:institutional_code" xlink:type="simple">FMR</named-content> 17859<sup>T</sup></bold>
                </td><td rowspan="1" colspan="1">
                  <bold>Fluvial sediment, Miraflores River, Community of Madrid, Spain</bold>
                </td><td rowspan="1" colspan="1">
                  <bold>
                    <ext-link xmlns:xlink="http://www.w3.org/1999/xlink" ext-link-type="gen" xlink:href="LR814144" xlink:type="simple">LR814144</ext-link>
                  </bold>
                </td><td rowspan="1" colspan="1">
                  <bold>
                    <ext-link xmlns:xlink="http://www.w3.org/1999/xlink" ext-link-type="gen" xlink:href="LR814151" xlink:type="simple">LR814151</ext-link>
                  </bold>
                </td><td rowspan="1" colspan="1">
                  <bold>
                    <ext-link xmlns:xlink="http://www.w3.org/1999/xlink" ext-link-type="gen" xlink:href="LR814181" xlink:type="simple">LR814181</ext-link>
                  </bold>
                </td><td rowspan="1" colspan="1">
                  <bold>
                    <ext-link xmlns:xlink="http://www.w3.org/1999/xlink" ext-link-type="gen" xlink:href="LR814182" xlink:type="simple">LR814182</ext-link>
                  </bold>
                </td><td rowspan="1" colspan="1">
                  <bold>This study</bold>
                </td></tr><tr><td rowspan="3" colspan="1">
                  <italic>
                    <tp:taxon-name><tp:taxon-name-part taxon-name-part-type="genus" reg="Penicillium">P.</tp:taxon-name-part><tp:taxon-name-part taxon-name-part-type="species" reg="sanguifluum">sanguifluum</tp:taxon-name-part></tp:taxon-name>
                  </italic>
                </td><td rowspan="1" colspan="1">
                  <italic>
                    <tp:taxon-name><tp:taxon-name-part taxon-name-part-type="genus" reg="Citrina">Citrina</tp:taxon-name-part></tp:taxon-name>
                  </italic>
                </td><td rowspan="1" colspan="1"><abbrev xmlns:xlink="http://www.w3.org/1999/xlink" xlink:title="Westerdijk Fungal Biodiversity Institute" id="ABBRID0EDPAE" xlink:type="simple">CBS</abbrev> 127032<sup>T</sup></td><td rowspan="1" colspan="1">Soil, Calahonda, Costa del Sol, Spain</td><td rowspan="1" colspan="1">
                  <ext-link xmlns:xlink="http://www.w3.org/1999/xlink" ext-link-type="gen" xlink:href="JN606819" xlink:type="simple">JN606819</ext-link>
                </td><td rowspan="1" colspan="1">
                  <ext-link xmlns:xlink="http://www.w3.org/1999/xlink" ext-link-type="gen" xlink:href="JN606555" xlink:type="simple">JN606555</ext-link>
                </td><td rowspan="1" colspan="1">
                  <ext-link xmlns:xlink="http://www.w3.org/1999/xlink" ext-link-type="gen" xlink:href="JN617681" xlink:type="simple">JN617681</ext-link>
                </td><td rowspan="1" colspan="1">–</td><td rowspan="1" colspan="1">
                  <xref ref-type="bibr" rid="B34">Houbraken et al. 2011</xref>
                </td></tr><tr><td rowspan="1" colspan="1">
                  <italic>
                    <tp:taxon-name><tp:taxon-name-part taxon-name-part-type="genus" reg="Citrina">Citrina</tp:taxon-name-part></tp:taxon-name>
                  </italic>
                </td><td rowspan="1" colspan="1">
                  <bold><named-content xmlns:xlink="http://www.w3.org/1999/xlink" content-type="dwc:institutional_code" xlink:type="simple">FMR</named-content> 17617</bold>
                </td><td rowspan="1" colspan="1">
                  <bold>Fluvial sediment, Mallorca Island, Spain</bold>
                </td><td rowspan="1" colspan="1">
                  <bold>
                    <ext-link xmlns:xlink="http://www.w3.org/1999/xlink" ext-link-type="gen" xlink:href="LR861778" xlink:type="simple">LR861778</ext-link>
                  </bold>
                </td><td rowspan="1" colspan="1">
                  <bold>
                    <ext-link xmlns:xlink="http://www.w3.org/1999/xlink" ext-link-type="gen" xlink:href="LR861781" xlink:type="simple">LR861781</ext-link>
                  </bold>
                </td><td rowspan="1" colspan="1">
                  <bold>
                    <ext-link xmlns:xlink="http://www.w3.org/1999/xlink" ext-link-type="gen" xlink:href="LR861779" xlink:type="simple">LR861779</ext-link>
                  </bold>
                </td><td rowspan="1" colspan="1">–</td><td rowspan="1" colspan="1">
                  <bold>This study</bold>
                </td></tr><tr><td rowspan="1" colspan="1">
                  <italic>
                    <tp:taxon-name><tp:taxon-name-part taxon-name-part-type="genus" reg="Citrina">Citrina</tp:taxon-name-part></tp:taxon-name>
                  </italic>
                </td><td rowspan="1" colspan="1">
                  <bold><named-content xmlns:xlink="http://www.w3.org/1999/xlink" content-type="dwc:institutional_code" xlink:type="simple">FMR</named-content> 17619</bold>
                </td><td rowspan="1" colspan="1">
                  <bold>Fluvial sediment, Mallorca Island, Spain</bold>
                </td><td rowspan="1" colspan="1">
                  <bold>
                    <ext-link xmlns:xlink="http://www.w3.org/1999/xlink" ext-link-type="gen" xlink:href="OU375375" xlink:type="simple">OU375375</ext-link>
                  </bold>
                </td><td rowspan="1" colspan="1">–</td><td rowspan="1" colspan="1">–</td><td rowspan="1" colspan="1">–</td><td rowspan="1" colspan="1">
                  <bold>This study</bold>
                </td></tr><tr><td rowspan="1" colspan="1">
                  <bold>
                    <italic>
                      <tp:taxon-name><tp:taxon-name-part taxon-name-part-type="genus" reg="Penicillium">P.</tp:taxon-name-part><tp:taxon-name-part taxon-name-part-type="species" reg="sicoris">sicoris</tp:taxon-name-part></tp:taxon-name>
                    </italic>
                  </bold>
                </td><td rowspan="1" colspan="1">
                  <bold>
                    <italic>
                      <tp:taxon-name><tp:taxon-name-part taxon-name-part-type="genus" reg="Paradoxa">Paradoxa</tp:taxon-name-part></tp:taxon-name>
                    </italic>
                  </bold>
                </td><td rowspan="1" colspan="1">
                  <bold><named-content xmlns:xlink="http://www.w3.org/1999/xlink" content-type="dwc:institutional_code" xlink:type="simple">FMR</named-content> 18076<sup>T</sup></bold>
                </td><td rowspan="1" colspan="1">
                  <bold>Fluvial sediment, Segre River, Lleida, Catalonia, Spain</bold>
                </td><td rowspan="1" colspan="1">
                  <bold>
                    <ext-link xmlns:xlink="http://www.w3.org/1999/xlink" ext-link-type="gen" xlink:href="LR884494" xlink:type="simple">LR884494</ext-link>
                  </bold>
                </td><td rowspan="1" colspan="1">
                  <bold>
                    <ext-link xmlns:xlink="http://www.w3.org/1999/xlink" ext-link-type="gen" xlink:href="LR884496" xlink:type="simple">LR884496</ext-link>
                  </bold>
                </td><td rowspan="1" colspan="1">
                  <bold>
                    <ext-link xmlns:xlink="http://www.w3.org/1999/xlink" ext-link-type="gen" xlink:href="LR884497" xlink:type="simple">LR884497</ext-link>
                  </bold>
                </td><td rowspan="1" colspan="1">
                  <bold>
                    <ext-link xmlns:xlink="http://www.w3.org/1999/xlink" ext-link-type="gen" xlink:href="LR884495" xlink:type="simple">LR884495</ext-link>
                  </bold>
                </td><td rowspan="1" colspan="1">
                  <bold>This study</bold>
                </td></tr><tr><td rowspan="1" colspan="1">
                  <bold>
                    <italic>
                      <tp:taxon-name><tp:taxon-name-part taxon-name-part-type="genus" reg="Penicillium">P.</tp:taxon-name-part><tp:taxon-name-part taxon-name-part-type="species" reg="submersum">submersum</tp:taxon-name-part></tp:taxon-name>
                    </italic>
                  </bold>
                </td><td rowspan="1" colspan="1">
                  <bold>
                    <italic>
                      <tp:taxon-name><tp:taxon-name-part taxon-name-part-type="genus" reg="Robsamsonia">Robsamsonia</tp:taxon-name-part></tp:taxon-name>
                    </italic>
                  </bold>
                </td><td rowspan="1" colspan="1">
                  <bold><named-content xmlns:xlink="http://www.w3.org/1999/xlink" content-type="dwc:institutional_code" xlink:type="simple">FMR</named-content> 17140<sup>T</sup></bold>
                </td><td rowspan="1" colspan="1">
                  <bold>Fluvial sediment, stream of the Montsant Natural Park, Tarragona, Catalonia, Spain</bold>
                </td><td rowspan="1" colspan="1">
                  <bold>
                    <ext-link xmlns:xlink="http://www.w3.org/1999/xlink" ext-link-type="gen" xlink:href="LR814187" xlink:type="simple">LR814187</ext-link>
                  </bold>
                </td><td rowspan="1" colspan="1">
                  <bold>
                    <ext-link xmlns:xlink="http://www.w3.org/1999/xlink" ext-link-type="gen" xlink:href="LR814188" xlink:type="simple">LR814188</ext-link>
                  </bold>
                </td><td rowspan="1" colspan="1">
                  <bold>
                    <ext-link xmlns:xlink="http://www.w3.org/1999/xlink" ext-link-type="gen" xlink:href="LR814194" xlink:type="simple">LR814194</ext-link>
                  </bold>
                </td><td rowspan="1" colspan="1">
                  <bold>
                    <ext-link xmlns:xlink="http://www.w3.org/1999/xlink" ext-link-type="gen" xlink:href="LR814195" xlink:type="simple">LR814195</ext-link>
                  </bold>
                </td><td rowspan="1" colspan="1">
                  <bold>This study</bold>
                </td></tr><tr><td rowspan="2" colspan="1">
                  <italic>
                    <tp:taxon-name><tp:taxon-name-part taxon-name-part-type="genus" reg="Penicillium">P.</tp:taxon-name-part><tp:taxon-name-part taxon-name-part-type="species" reg="tardochrysogenum">tardochrysogenum</tp:taxon-name-part></tp:taxon-name>
                  </italic>
                </td><td rowspan="1" colspan="1">
                  <italic>
                    <tp:taxon-name><tp:taxon-name-part taxon-name-part-type="genus" reg="Chrysogena">Chrysogena</tp:taxon-name-part></tp:taxon-name>
                  </italic>
                </td><td rowspan="1" colspan="1"><abbrev xmlns:xlink="http://www.w3.org/1999/xlink" xlink:title="Westerdijk Fungal Biodiversity Institute" id="ABBRID0EVZAE" xlink:type="simple">CBS</abbrev> 132200<bold><sup>T</sup></bold></td><td rowspan="1" colspan="1">Soil, McMurdo Dry Valley, Antarctica</td><td rowspan="1" colspan="1">
                  <ext-link xmlns:xlink="http://www.w3.org/1999/xlink" ext-link-type="gen" xlink:href="JX996898" xlink:type="simple">JX996898</ext-link>
                </td><td rowspan="1" colspan="1">
                  <ext-link xmlns:xlink="http://www.w3.org/1999/xlink" ext-link-type="gen" xlink:href="JX996239" xlink:type="simple">JX996239</ext-link>
                </td><td rowspan="1" colspan="1">
                  <ext-link xmlns:xlink="http://www.w3.org/1999/xlink" ext-link-type="gen" xlink:href="JX997028" xlink:type="simple">JX997028</ext-link>
                </td><td rowspan="1" colspan="1">
                  <ext-link xmlns:xlink="http://www.w3.org/1999/xlink" ext-link-type="gen" xlink:href="JX996634" xlink:type="simple">JX996634</ext-link>
                </td><td rowspan="1" colspan="1">
                  <xref ref-type="bibr" rid="B36">Houbraken et al. 2012</xref>
                </td></tr><tr><td rowspan="1" colspan="1">
                  <italic>
                    <tp:taxon-name><tp:taxon-name-part taxon-name-part-type="genus" reg="Chrysogena">Chrysogena</tp:taxon-name-part></tp:taxon-name>
                  </italic>
                </td><td rowspan="1" colspan="1">
                  <bold><named-content xmlns:xlink="http://www.w3.org/1999/xlink" content-type="dwc:institutional_code" xlink:type="simple">FMR</named-content> 17137</bold>
                </td><td rowspan="1" colspan="1">
                  <bold>Fluvial sediment, stream of the Montsant Natural Park, Tarragona, Catalonia, Spain</bold>
                </td><td rowspan="1" colspan="1">
                  <bold>
                    <ext-link xmlns:xlink="http://www.w3.org/1999/xlink" ext-link-type="gen" xlink:href="HG996463" xlink:type="simple">HG996463</ext-link>
                  </bold>
                </td><td rowspan="1" colspan="1">
                  <bold>
                    <ext-link xmlns:xlink="http://www.w3.org/1999/xlink" ext-link-type="gen" xlink:href="HG996465" xlink:type="simple">HG996465</ext-link>
                  </bold>
                </td><td rowspan="1" colspan="1">
                  <bold>
                    <ext-link xmlns:xlink="http://www.w3.org/1999/xlink" ext-link-type="gen" xlink:href="HG996464" xlink:type="simple">HG996464</ext-link>
                  </bold>
                </td><td rowspan="1" colspan="1">–</td><td rowspan="1" colspan="1">
                  <bold>This study</bold>
                </td></tr><tr><td rowspan="15" colspan="1">
                  <italic>
                    <tp:taxon-name><tp:taxon-name-part taxon-name-part-type="genus" reg="Penicillium">P.</tp:taxon-name-part><tp:taxon-name-part taxon-name-part-type="species" reg="vaccaeorum">vaccaeorum</tp:taxon-name-part></tp:taxon-name>
                  </italic>
                </td><td rowspan="1" colspan="1">
                  <italic>
                    <tp:taxon-name><tp:taxon-name-part taxon-name-part-type="genus" reg="Citrina">Citrina</tp:taxon-name-part></tp:taxon-name>
                  </italic>
                </td><td rowspan="1" colspan="1"><abbrev xmlns:xlink="http://www.w3.org/1999/xlink" xlink:title="Westerdijk Fungal Biodiversity Institute" id="ABBRID0EP4AE" xlink:type="simple">CBS</abbrev> 148.83<sup>T</sup></td><td rowspan="1" colspan="1">Sandy soil under pine tree, Valladolid, Spain</td><td rowspan="1" colspan="1">
                  <ext-link xmlns:xlink="http://www.w3.org/1999/xlink" ext-link-type="gen" xlink:href="JN606846" xlink:type="simple">JN606846</ext-link>
                </td><td rowspan="1" colspan="1">
                  <ext-link xmlns:xlink="http://www.w3.org/1999/xlink" ext-link-type="gen" xlink:href="JN606543" xlink:type="simple">JN606543</ext-link>
                </td><td rowspan="1" colspan="1">
                  <ext-link xmlns:xlink="http://www.w3.org/1999/xlink" ext-link-type="gen" xlink:href="MH861558" xlink:type="simple">MH861558</ext-link>
                </td><td rowspan="1" colspan="1">–</td><td rowspan="1" colspan="1">
                  <xref ref-type="bibr" rid="B34">Houbraken et al. 2011</xref>
                </td></tr><tr><td rowspan="1" colspan="1">
                  <italic>
                    <tp:taxon-name><tp:taxon-name-part taxon-name-part-type="genus" reg="Citrina">Citrina</tp:taxon-name-part></tp:taxon-name>
                  </italic>
                </td><td rowspan="1" colspan="1">
                  <bold><named-content xmlns:xlink="http://www.w3.org/1999/xlink" content-type="dwc:institutional_code" xlink:type="simple">FMR</named-content> 17967</bold>
                </td><td rowspan="1" colspan="1">
                  <bold>Fluvial sediment, Basque Country, Spain</bold>
                </td><td rowspan="1" colspan="1">
                  <bold>
                    <ext-link xmlns:xlink="http://www.w3.org/1999/xlink" ext-link-type="gen" xlink:href="LR814226" xlink:type="simple">LR814226</ext-link>
                  </bold>
                </td><td rowspan="1" colspan="1">
                  <bold>
                    <ext-link xmlns:xlink="http://www.w3.org/1999/xlink" ext-link-type="gen" xlink:href="LR814227" xlink:type="simple">LR814227</ext-link>
                  </bold>
                </td><td rowspan="1" colspan="1">
                  <bold>
                    <ext-link xmlns:xlink="http://www.w3.org/1999/xlink" ext-link-type="gen" xlink:href="LR814235" xlink:type="simple">LR814235</ext-link>
                  </bold>
                </td><td rowspan="1" colspan="1">–</td><td rowspan="1" colspan="1">
                  <bold>This study</bold>
                </td></tr><tr><td rowspan="1" colspan="1">
                  <italic>
                    <tp:taxon-name><tp:taxon-name-part taxon-name-part-type="genus" reg="Citrina">Citrina</tp:taxon-name-part></tp:taxon-name>
                  </italic>
                </td><td rowspan="1" colspan="1">
                  <bold><named-content xmlns:xlink="http://www.w3.org/1999/xlink" content-type="dwc:institutional_code" xlink:type="simple">FMR</named-content> 17531</bold>
                </td><td rowspan="1" colspan="1">
                  <bold>Fluvial sediment, stream of Montseny National Park, Barcelona, Spain</bold>
                </td><td rowspan="1" colspan="1">
                  <bold>
                    <ext-link xmlns:xlink="http://www.w3.org/1999/xlink" ext-link-type="gen" xlink:href="LR814203" xlink:type="simple">LR814203</ext-link>
                  </bold>
                </td><td rowspan="1" colspan="1">
                  <bold>
                    <ext-link xmlns:xlink="http://www.w3.org/1999/xlink" ext-link-type="gen" xlink:href="LR814204" xlink:type="simple">LR814204</ext-link>
                  </bold>
                </td><td rowspan="1" colspan="1">
                  <bold>
                    <ext-link xmlns:xlink="http://www.w3.org/1999/xlink" ext-link-type="gen" xlink:href="LR814213" xlink:type="simple">LR814213</ext-link>
                  </bold>
                </td><td rowspan="1" colspan="1">–</td><td rowspan="1" colspan="1">
                  <bold>This study</bold>
                </td></tr><tr><td rowspan="1" colspan="1">
                  <italic>
                    <tp:taxon-name><tp:taxon-name-part taxon-name-part-type="genus" reg="Citrina">Citrina</tp:taxon-name-part></tp:taxon-name>
                  </italic>
                </td><td rowspan="1" colspan="1">
                  <bold><named-content xmlns:xlink="http://www.w3.org/1999/xlink" content-type="dwc:institutional_code" xlink:type="simple">FMR</named-content> 17534</bold>
                </td><td rowspan="1" colspan="1">
                  <bold>Fluvial sediment, stream of Montseny National Park, Barcelona, Spain</bold>
                </td><td rowspan="1" colspan="1">
                  <bold>
                    <ext-link xmlns:xlink="http://www.w3.org/1999/xlink" ext-link-type="gen" xlink:href="OU375168" xlink:type="simple">OU375168</ext-link>
                  </bold>
                </td><td rowspan="1" colspan="1">
                  <bold>
                    <ext-link xmlns:xlink="http://www.w3.org/1999/xlink" ext-link-type="gen" xlink:href="OU375273" xlink:type="simple">OU375273</ext-link>
                  </bold>
                </td><td rowspan="1" colspan="1">
                  <bold>
                    <ext-link xmlns:xlink="http://www.w3.org/1999/xlink" ext-link-type="gen" xlink:href="OU375272" xlink:type="simple">OU375272</ext-link>
                  </bold>
                </td><td rowspan="1" colspan="1">–</td><td rowspan="1" colspan="1">
                  <bold>This study</bold>
                </td></tr><tr><td rowspan="1" colspan="1">
                  <italic>
                    <tp:taxon-name><tp:taxon-name-part taxon-name-part-type="genus" reg="Citrina">Citrina</tp:taxon-name-part></tp:taxon-name>
                  </italic>
                </td><td rowspan="1" colspan="1">
                  <bold><named-content xmlns:xlink="http://www.w3.org/1999/xlink" content-type="dwc:institutional_code" xlink:type="simple">FMR</named-content> 17616</bold>
                </td><td rowspan="1" colspan="1">
                  <bold>Fluvial sediment, stream of Serra de Tramontana, Mallorca, Spain</bold>
                </td><td rowspan="1" colspan="1">
                  <bold>
                    <ext-link xmlns:xlink="http://www.w3.org/1999/xlink" ext-link-type="gen" xlink:href="LR814212" xlink:type="simple">LR814212</ext-link>
                  </bold>
                </td><td rowspan="1" colspan="1">
                  <bold>
                    <ext-link xmlns:xlink="http://www.w3.org/1999/xlink" ext-link-type="gen" xlink:href="LR814218" xlink:type="simple">LR814218</ext-link>
                  </bold>
                </td><td rowspan="1" colspan="1">
                  <bold>
                    <ext-link xmlns:xlink="http://www.w3.org/1999/xlink" ext-link-type="gen" xlink:href="LR814217" xlink:type="simple">LR814217</ext-link>
                  </bold>
                </td><td rowspan="1" colspan="1">–</td><td rowspan="1" colspan="1">
                  <bold>This study</bold>
                </td></tr><tr><td rowspan="1" colspan="1">
                  <italic>
                    <tp:taxon-name><tp:taxon-name-part taxon-name-part-type="genus" reg="Citrina">Citrina</tp:taxon-name-part></tp:taxon-name>
                  </italic>
                </td><td rowspan="1" colspan="1">
                  <bold><named-content xmlns:xlink="http://www.w3.org/1999/xlink" content-type="dwc:institutional_code" xlink:type="simple">FMR</named-content> 18100</bold>
                </td><td rowspan="1" colspan="1">
                  <bold>Fluvial sediment, Segre River, Lleida, Spain</bold>
                </td><td rowspan="1" colspan="1">
                  <bold>
                    <ext-link xmlns:xlink="http://www.w3.org/1999/xlink" ext-link-type="gen" xlink:href="LR814234" xlink:type="simple">LR814234</ext-link>
                  </bold>
                </td><td rowspan="1" colspan="1">
                  <bold>
                    <ext-link xmlns:xlink="http://www.w3.org/1999/xlink" ext-link-type="gen" xlink:href="LR814242" xlink:type="simple">LR814242</ext-link>
                  </bold>
                </td><td rowspan="1" colspan="1">
                  <bold>
                    <ext-link xmlns:xlink="http://www.w3.org/1999/xlink" ext-link-type="gen" xlink:href="LR814241" xlink:type="simple">LR814241</ext-link>
                  </bold>
                </td><td rowspan="1" colspan="1">–</td><td rowspan="1" colspan="1">
                  <bold>This study</bold>
                </td></tr><tr><td rowspan="1" colspan="1">
                  <italic>
                    <tp:taxon-name><tp:taxon-name-part taxon-name-part-type="genus" reg="Citrina">Citrina</tp:taxon-name-part></tp:taxon-name>
                  </italic>
                </td><td rowspan="1" colspan="1">
                  <bold><named-content xmlns:xlink="http://www.w3.org/1999/xlink" content-type="dwc:institutional_code" xlink:type="simple">FMR</named-content> 18123</bold>
                </td><td rowspan="1" colspan="1">
                  <bold>Fluvial sediment, Segre River, Lleida, Spain</bold>
                </td><td rowspan="1" colspan="1">
                  <bold>
                    <ext-link xmlns:xlink="http://www.w3.org/1999/xlink" ext-link-type="gen" xlink:href="LR814265" xlink:type="simple">LR814265</ext-link>
                  </bold>
                </td><td rowspan="1" colspan="1">
                  <bold>
                    <ext-link xmlns:xlink="http://www.w3.org/1999/xlink" ext-link-type="gen" xlink:href="LR814264" xlink:type="simple">LR814264</ext-link>
                  </bold>
                </td><td rowspan="1" colspan="1">
                  <bold>
                    <ext-link xmlns:xlink="http://www.w3.org/1999/xlink" ext-link-type="gen" xlink:href="LR814273" xlink:type="simple">LR814273</ext-link>
                  </bold>
                </td><td rowspan="1" colspan="1">–</td><td rowspan="1" colspan="1">
                  <bold>This study</bold>
                </td></tr><tr><td rowspan="1" colspan="1">
                  <italic>
                    <tp:taxon-name><tp:taxon-name-part taxon-name-part-type="genus" reg="Citrina">Citrina</tp:taxon-name-part></tp:taxon-name>
                  </italic>
                </td><td rowspan="1" colspan="1"><abbrev xmlns:xlink="http://www.w3.org/1999/xlink" xlink:title="Westerdijk Fungal Biodiversity Institute" id="ABBRID0E2JAG" xlink:type="simple">CBS</abbrev> 110.64</td><td rowspan="1" colspan="1">Forest soil, Erzurum, Turkey</td><td rowspan="1" colspan="1">
                  <ext-link xmlns:xlink="http://www.w3.org/1999/xlink" ext-link-type="gen" xlink:href="JN606829" xlink:type="simple">JN606829</ext-link>
                </td><td rowspan="1" colspan="1">
                  <ext-link xmlns:xlink="http://www.w3.org/1999/xlink" ext-link-type="gen" xlink:href="JN606533" xlink:type="simple">JN606533</ext-link>
                </td><td rowspan="1" colspan="1">
                  <ext-link xmlns:xlink="http://www.w3.org/1999/xlink" ext-link-type="gen" xlink:href="MH858377" xlink:type="simple">MH858377</ext-link>
                </td><td rowspan="1" colspan="1">–</td><td rowspan="1" colspan="1">
                  <xref ref-type="bibr" rid="B34">Houbraken et al. 2011</xref>
                </td></tr><tr><td rowspan="1" colspan="1">
                  <italic>
                    <tp:taxon-name><tp:taxon-name-part taxon-name-part-type="genus" reg="Citrina">Citrina</tp:taxon-name-part></tp:taxon-name>
                  </italic>
                </td><td rowspan="1" colspan="1"><abbrev xmlns:xlink="http://www.w3.org/1999/xlink" xlink:title="Westerdijk Fungal Biodiversity Institute" id="ABBRID0EJLAG" xlink:type="simple">CBS</abbrev> 441.88</td><td rowspan="1" colspan="1">Sandy soil, Chile</td><td rowspan="1" colspan="1">
                  <ext-link xmlns:xlink="http://www.w3.org/1999/xlink" ext-link-type="gen" xlink:href="JN606846" xlink:type="simple">JN606846</ext-link>
                </td><td rowspan="1" colspan="1">
                  <ext-link xmlns:xlink="http://www.w3.org/1999/xlink" ext-link-type="gen" xlink:href="JN606568" xlink:type="simple">JN606568</ext-link>
                </td><td rowspan="1" colspan="1">–</td><td rowspan="1" colspan="1">–</td><td rowspan="1" colspan="1">
                  <xref ref-type="bibr" rid="B34">Houbraken et al. 2011</xref>
                </td></tr><tr><td rowspan="1" colspan="1">
                  <italic>
                    <tp:taxon-name><tp:taxon-name-part taxon-name-part-type="genus" reg="Citrina">Citrina</tp:taxon-name-part></tp:taxon-name>
                  </italic>
                </td><td rowspan="1" colspan="1"><abbrev xmlns:xlink="http://www.w3.org/1999/xlink" xlink:title="Westerdijk Fungal Biodiversity Institute" id="ABBRID0EWMAG" xlink:type="simple">CBS</abbrev> 643.73</td><td rowspan="1" colspan="1">Sandy soil, Manitoba, Canada</td><td rowspan="1" colspan="1">–</td><td rowspan="1" colspan="1">
                  <ext-link xmlns:xlink="http://www.w3.org/1999/xlink" ext-link-type="gen" xlink:href="JN606576" xlink:type="simple">JN606576</ext-link>
                </td><td rowspan="1" colspan="1">–</td><td rowspan="1" colspan="1">–</td><td rowspan="1" colspan="1">
                  <xref ref-type="bibr" rid="B34">Houbraken et al. 2011</xref>
                </td></tr><tr><td rowspan="1" colspan="1">
                  <italic>
                    <tp:taxon-name><tp:taxon-name-part taxon-name-part-type="genus" reg="Citrina">Citrina</tp:taxon-name-part></tp:taxon-name>
                  </italic>
                </td><td rowspan="1" colspan="1"><abbrev xmlns:xlink="http://www.w3.org/1999/xlink" xlink:title="Westerdijk Fungal Biodiversity Institute" id="ABBRID0ECOAG" xlink:type="simple">CBS</abbrev> 644.73</td><td rowspan="1" colspan="1">Sandy soil, Manitoba, Canada</td><td rowspan="1" colspan="1">
                  <ext-link xmlns:xlink="http://www.w3.org/1999/xlink" ext-link-type="gen" xlink:href="LR814213" xlink:type="simple">LR814213</ext-link>
                </td><td rowspan="1" colspan="1">
                  <ext-link xmlns:xlink="http://www.w3.org/1999/xlink" ext-link-type="gen" xlink:href="JN606577" xlink:type="simple">JN606577</ext-link>
                </td><td rowspan="1" colspan="1">–</td><td rowspan="1" colspan="1">–</td><td rowspan="1" colspan="1">
                  <xref ref-type="bibr" rid="B34">Houbraken et al. 2011</xref>
                </td></tr><tr><td rowspan="1" colspan="1">
                  <italic>
                    <tp:taxon-name><tp:taxon-name-part taxon-name-part-type="genus" reg="Citrina">Citrina</tp:taxon-name-part></tp:taxon-name>
                  </italic>
                </td><td rowspan="1" colspan="1"><abbrev xmlns:xlink="http://www.w3.org/1999/xlink" xlink:title="Westerdijk Fungal Biodiversity Institute" id="ABBRID0EPPAG" xlink:type="simple">CBS</abbrev> 685.85 (Type of <italic><tp:taxon-name><tp:taxon-name-part taxon-name-part-type="genus" reg="Penicillium">P.</tp:taxon-name-part><tp:taxon-name-part taxon-name-part-type="species" reg="lacussarmientei">lacussarmientei</tp:taxon-name-part></tp:taxon-name></italic>)</td><td rowspan="1" colspan="1">Sandy soil, Torres del Paine National Park, Tierra del Fuego, Chile</td><td rowspan="1" colspan="1">
                  <ext-link xmlns:xlink="http://www.w3.org/1999/xlink" ext-link-type="gen" xlink:href="JN606855" xlink:type="simple">JN606855</ext-link>
                </td><td rowspan="1" colspan="1">
                  <ext-link xmlns:xlink="http://www.w3.org/1999/xlink" ext-link-type="gen" xlink:href="JN606533" xlink:type="simple">JN606533</ext-link>
                </td><td rowspan="1" colspan="1">
                  <ext-link xmlns:xlink="http://www.w3.org/1999/xlink" ext-link-type="gen" xlink:href="JN617711" xlink:type="simple">JN617711</ext-link>
                </td><td rowspan="1" colspan="1">–</td><td rowspan="1" colspan="1">
                  <xref ref-type="bibr" rid="B34">Houbraken et al. 2011</xref>
                </td></tr><tr><td rowspan="1" colspan="1">
                  <italic>
                    <tp:taxon-name><tp:taxon-name-part taxon-name-part-type="genus" reg="Citrina">Citrina</tp:taxon-name-part></tp:taxon-name>
                  </italic>
                </td><td rowspan="1" colspan="1"><abbrev xmlns:xlink="http://www.w3.org/1999/xlink" xlink:title="Westerdijk Fungal Biodiversity Institute" id="ABBRID0EIRAG" xlink:type="simple">CBS</abbrev> 300.67</td><td rowspan="1" colspan="1">Sandy greenhouse soil, The Netherlands</td><td rowspan="1" colspan="1">–</td><td rowspan="1" colspan="1">
                  <ext-link xmlns:xlink="http://www.w3.org/1999/xlink" ext-link-type="gen" xlink:href="JN606561" xlink:type="simple">JN606561</ext-link>
                </td><td rowspan="1" colspan="1">–</td><td rowspan="1" colspan="1">–</td><td rowspan="1" colspan="1">
                  <xref ref-type="bibr" rid="B34">Houbraken et al. 2011</xref>
                </td></tr><tr><td rowspan="1" colspan="1">
                  <italic>
                    <tp:taxon-name><tp:taxon-name-part taxon-name-part-type="genus" reg="Citrina">Citrina</tp:taxon-name-part></tp:taxon-name>
                  </italic>
                </td><td rowspan="1" colspan="1"><abbrev xmlns:xlink="http://www.w3.org/1999/xlink" xlink:title="Westerdijk Fungal Biodiversity Institute" id="ABBRID0EUSAG" xlink:type="simple">CBS</abbrev> 127029</td><td rowspan="1" colspan="1">Forest soil, Los Alerces National Park, Argentina</td><td rowspan="1" colspan="1">
                  <ext-link xmlns:xlink="http://www.w3.org/1999/xlink" ext-link-type="gen" xlink:href="JN606814" xlink:type="simple">JN606814</ext-link>
                </td><td rowspan="1" colspan="1">–</td><td rowspan="1" colspan="1">
                  <ext-link xmlns:xlink="http://www.w3.org/1999/xlink" ext-link-type="gen" xlink:href="MH864309" xlink:type="simple">MH864309</ext-link>
                </td><td rowspan="1" colspan="1">–</td><td rowspan="1" colspan="1">
                  <xref ref-type="bibr" rid="B34">Houbraken et al. 2011</xref>
                </td></tr><tr><td rowspan="1" colspan="1">
                  <italic>
                    <tp:taxon-name><tp:taxon-name-part taxon-name-part-type="genus" reg="Citrina">Citrina</tp:taxon-name-part></tp:taxon-name>
                  </italic>
                </td><td rowspan="1" colspan="1"><abbrev xmlns:xlink="http://www.w3.org/1999/xlink" xlink:title="Westerdijk Fungal Biodiversity Institute" id="ABBRID0EBUAG" xlink:type="simple">CBS</abbrev> 118024</td><td rowspan="1" colspan="1">Ants (<italic><tp:taxon-name><tp:taxon-name-part taxon-name-part-type="genus" reg="Camponotus">Camponotus</tp:taxon-name-part></tp:taxon-name></italic> spp.), New Brunswick, Canada</td><td rowspan="1" colspan="1">
                  <ext-link xmlns:xlink="http://www.w3.org/1999/xlink" ext-link-type="gen" xlink:href="JN606833" xlink:type="simple">JN606833</ext-link>
                </td><td rowspan="1" colspan="1">
                  <ext-link xmlns:xlink="http://www.w3.org/1999/xlink" ext-link-type="gen" xlink:href="JN606537" xlink:type="simple">JN606537</ext-link>
                </td><td rowspan="1" colspan="1">–</td><td rowspan="1" colspan="1">–</td><td rowspan="1" colspan="1">
                  <xref ref-type="bibr" rid="B34">Houbraken et al. 2011</xref>
                </td></tr></tbody></table><table-wrap-foot><fn><p><abbrev xmlns:xlink="http://www.w3.org/1999/xlink" xlink:title="Westerdijk Fungal Biodiversity Institute" id="ABBRID0EKVAG" xlink:type="simple">CBS</abbrev>: Culture collection of the Westerdijk Fungal Biodiversity Institute, Utrecht, The Netherlands; <named-content xmlns:xlink="http://www.w3.org/1999/xlink" content-type="dwc:institutional_code" xlink:type="simple">FMR</named-content>: Facultat de Medicina i Ciències de la Salut, Reus, Spain. <sup>T</sup> Indicate ex-type strains. <sup>1</sup> Strain no.: strain number. <sup>2</sup><italic>tub</italic>2: β-tubulin; <italic>cmdA</italic>: calmodulin; <abbrev xmlns:xlink="http://www.w3.org/1999/xlink" xlink:title="internal transcribed spacer" id="ABBRID0E3VAG" xlink:type="simple">ITS</abbrev>: Internal transcribed spacer regions of the <abbrev xmlns:xlink="http://www.w3.org/1999/xlink" xlink:title="ribosomal RNA" id="ABBRID0EAWAG" xlink:type="simple">rDNA</abbrev> and 5.8S region; <italic>rpb</italic>2: the DNA dependent RNA polymerase II largest subunit. Novelties and sequences generated in this study are in bold.</p></fn></table-wrap-foot></table-wrap></tp:treatment-sec><ref-list><ref id="B68"><mixed-citation xmlns:xlink="http://www.w3.org/1999/xlink" xlink:type="simple"><person-group><name name-style="western"><surname>Quintanilla</surname><given-names>JA</given-names></name></person-group> (<year>1982</year>) <article-title>Three new species of <italic><tp:taxon-name><tp:taxon-name-part taxon-name-part-type="genus">Penicillium</tp:taxon-name-part></tp:taxon-name></italic> isolated from soil.</article-title><source>Mycopathologia</source><volume>80</volume>: <fpage>73</fpage>–<lpage>82</lpage>. <ext-link xlink:type="simple" ext-link-type="doi" xlink:href="10.1007/BF00641181">https://doi.org/10.1007/BF00641181</ext-link></mixed-citation></ref><ref id="B69"><mixed-citation xmlns:xlink="http://www.w3.org/1999/xlink" xlink:type="simple"><person-group><name name-style="western"><surname>Ramírez</surname><given-names>C</given-names></name></person-group> (<year>1986</year>) <article-title>A new species of <italic><tp:taxon-name><tp:taxon-name-part taxon-name-part-type="genus">Penicillium</tp:taxon-name-part></tp:taxon-name></italic> from the Chilean Tierra del Fuego.</article-title><source>Mycopathologia</source><volume>96</volume>: <fpage>29</fpage>–<lpage>32</lpage>. <ext-link xlink:type="simple" ext-link-type="doi" xlink:href="10.1007/BF00467682">https://doi.org/10.1007/BF00467682</ext-link></mixed-citation></ref><ref id="B16"><mixed-citation xmlns:xlink="http://www.w3.org/1999/xlink" xlink:type="simple"><person-group><name name-style="western"><surname>Frisvad</surname><given-names>JC</given-names></name><name name-style="western"><surname>Samson</surname><given-names>RA</given-names></name><name name-style="western"><surname>Stolk</surname><given-names>AC</given-names></name></person-group> (<year>1990</year>) <article-title>Disposition of recently described species of <italic><tp:taxon-name><tp:taxon-name-part taxon-name-part-type="genus">Penicillium</tp:taxon-name-part></tp:taxon-name></italic>.</article-title><source>Persoonia</source><volume>14</volume>: <fpage>209</fpage>–<lpage>232</lpage>.</mixed-citation></ref><ref id="B34"><mixed-citation xmlns:xlink="http://www.w3.org/1999/xlink" xlink:type="simple"><person-group><name name-style="western"><surname>Houbraken</surname><given-names>J</given-names></name><name name-style="western"><surname>Frisvad</surname><given-names>JC</given-names></name><name name-style="western"><surname>Samson</surname><given-names>RA</given-names></name></person-group> (<year>2011</year>) <article-title>Taxonomy of <tp:taxon-name><tp:taxon-name-part taxon-name-part-type="genus">Penicillium</tp:taxon-name-part><tp:taxon-name-part taxon-name-part-type="infraspecific-rank">section</tp:taxon-name-part><tp:taxon-name-part taxon-name-part-type="section">Citrina</tp:taxon-name-part></tp:taxon-name>.</article-title><source>Studies in Mycology</source><volume>70</volume>: <fpage>53</fpage>–<lpage>138</lpage>. <ext-link xlink:type="simple" ext-link-type="doi" xlink:href="10.3114/sim.2011.70.02">https://doi.org/10.3114/sim.2011.70.02</ext-link></mixed-citation></ref><ref id="B39"><mixed-citation xmlns:xlink="http://www.w3.org/1999/xlink" xlink:type="simple"><person-group><name name-style="western"><surname>Houbraken</surname><given-names>J</given-names></name><name name-style="western"><surname>Kocsubé</surname><given-names>S</given-names></name><name name-style="western"><surname>Visagie</surname><given-names>CM</given-names></name><name name-style="western"><surname>Yilmaz</surname><given-names>N</given-names></name><name name-style="western"><surname>Wang</surname><given-names>XC</given-names></name><name name-style="western"><surname>Meijer</surname><given-names>M</given-names></name><name name-style="western"><surname>Kraak</surname><given-names>B</given-names></name><name name-style="western"><surname>Hubka</surname><given-names>V</given-names></name><name name-style="western"><surname>Bensch</surname><given-names>K</given-names></name><name name-style="western"><surname>Samson</surname><given-names>RA</given-names></name><name name-style="western"><surname>Frisvad</surname><given-names>JC</given-names></name></person-group> (<year>2020</year>) <article-title>Classification of <italic><tp:taxon-name><tp:taxon-name-part taxon-name-part-type="genus">Aspergillus</tp:taxon-name-part></tp:taxon-name></italic>, <italic><tp:taxon-name><tp:taxon-name-part taxon-name-part-type="genus">Penicillium</tp:taxon-name-part></tp:taxon-name></italic>, <italic><tp:taxon-name><tp:taxon-name-part taxon-name-part-type="genus">Talaromyces</tp:taxon-name-part></tp:taxon-name></italic> and related genera (<italic><tp:taxon-name><tp:taxon-name-part taxon-name-part-type="genus">Eurotiales</tp:taxon-name-part></tp:taxon-name></italic>): an overview of families, genera, subgenera, sections, series and species.</article-title><source>Studies in Mycology</source><volume>95</volume>: <fpage>5</fpage>–<lpage>169</lpage>. <ext-link xlink:type="simple" ext-link-type="doi" xlink:href="10.1016/j.simyco.2020.05.002">https://doi.org/10.1016/j.simyco.2020.05.002</ext-link></mixed-citation></ref><ref id="B87"><mixed-citation xmlns:xlink="http://www.w3.org/1999/xlink" xlink:type="simple"><person-group><name name-style="western"><surname>Visagie</surname><given-names>CM</given-names></name><name name-style="western"><surname>Houbraken</surname><given-names>J</given-names></name><name name-style="western"><surname>Frisvad</surname><given-names>JC</given-names></name><name name-style="western"><surname>Hong</surname><given-names>SB</given-names></name><name name-style="western"><surname>Klaassen</surname><given-names>CHW</given-names></name><name name-style="western"><surname>Perrone</surname><given-names>G</given-names></name><name name-style="western"><surname>Seifert</surname><given-names>KA</given-names></name><name name-style="western"><surname>Varga</surname><given-names>J</given-names></name><name name-style="western"><surname>Yaguchi</surname><given-names>T</given-names></name><name name-style="western"><surname>Samson</surname><given-names>RA</given-names></name></person-group> (<year>2014a</year>) <article-title>Identification and nomenclature of the genus <italic><tp:taxon-name><tp:taxon-name-part taxon-name-part-type="genus">Penicillium</tp:taxon-name-part></tp:taxon-name></italic>.</article-title><source>Studies in Mycology</source><volume>78</volume>: <fpage>343</fpage>–<lpage>371</lpage>. <ext-link xlink:type="simple" ext-link-type="doi" xlink:href="10.1016/j.simyco.2014.09.001">https://doi.org/10.1016/j.simyco.2014.09.001</ext-link></mixed-citation></ref><ref id="B36"><mixed-citation xmlns:xlink="http://www.w3.org/1999/xlink" xlink:type="simple"><person-group><name name-style="western"><surname>Houbraken</surname><given-names>J</given-names></name><name name-style="western"><surname>Frisvad</surname><given-names>JC</given-names></name><name name-style="western"><surname>Seifert</surname><given-names>KA</given-names></name><name name-style="western"><surname>Overy</surname><given-names>DP</given-names></name><name name-style="western"><surname>Tuthill</surname><given-names>DM</given-names></name><name name-style="western"><surname>Valdez</surname><given-names>JG</given-names></name><name name-style="western"><surname>Samson</surname><given-names>RA</given-names></name></person-group> (<year>2012</year>) <article-title>New penicillin-producing <tp:taxon-name><tp:taxon-name-part taxon-name-part-type="genus">Penicillium</tp:taxon-name-part></tp:taxon-name> species and an overview of <tp:taxon-name><tp:taxon-name-part taxon-name-part-type="genus"/><tp:taxon-name-part taxon-name-part-type="infraspecific-rank">section</tp:taxon-name-part><tp:taxon-name-part taxon-name-part-type="section">Chrysogena</tp:taxon-name-part></tp:taxon-name>.</article-title><source>Persoonia</source><volume>29</volume>: <fpage>78</fpage>–<lpage>100</lpage>. <ext-link xlink:type="simple" ext-link-type="doi" xlink:href="10.3767/003158512X660571">https://doi.org/10.3767/003158512X660571</ext-link></mixed-citation></ref></ref-list></tp:taxon-treatment>
